# Supplementary material for: The chitinolytic activity of the Curtobacterium sp. isolated from field-grown soybean and analysis of its genome sequence
Source: PLoS One. 2021 Nov 3;16(11):e0259465. doi: 10.1371/journal.pone.0259465 (PMC8565777; doi:10.1371/journal.pone.0259465)
Supplement: S2 File — (PDB) [file pone.0259465.s007.pdb]

SEQRES   1 A  398  ALA THR PRO ALA CYS ALA THR ALA TRP SER ALA GLY THR
SEQRES   2 A  398  ALA TYR SER GLY GLY ALA THR VAL SER GLU SER GLY THR
SEQRES   3 A  398  ASN TYR THR ALA ASN TRP TRP THR GLN GLY ASP ASP PRO
SEQRES   4 A  398  ALA THR HIS SER GLY ALA THR GLY SER GLY GLN PRO TRP
SEQRES   5 A  398  THR SER THR GLY ALA CYS ALA GLY THR GLY GLY GLY GLY
SEQRES   6 A  398  THR THR ASN PRO GLY GLY GLY THR THR THR PRO GLY THR
SEQRES   7 A  398  GLY GLY SER GLY GLY THR ALA LYS GLY LEU VAL PHE SER
SEQRES   8 A  398  PRO TYR LYS ASP VAL THR VAL ASN LEU ASP TRP ASN THR
SEQRES   9 A  398  ASN VAL MET ASN THR ALA VAL THR GLY THR ARG ILE PRO
SEQRES  10 A  398  VAL VAL GLY SER SER ASN SER LEU VAL SER THR ARG GLU
SEQRES  11 A  398  PRO GLY LEU LYS ALA ILE THR LEU ALA PHE ALA THR GLY
SEQRES  12 A  398  THR CYS GLY SER GLU ASN TRP GLY GLY VAL ALA ALA ASP
SEQRES  13 A  398  ALA PHE ALA ASN ALA ASN ILE PRO LYS LEU ASP ALA ALA
SEQRES  14 A  398  GLY VAL ASN TYR ILE VAL SER THR GLY GLY ALA ALA GLY
SEQRES  15 A  398  SER PHE LYS CYS SER GLY THR ALA LEU GLN SER PHE ILE
SEQRES  16 A  398  ALA ARG TYR ALA THR PRO HIS MET ILE GLY VAL ASP PHE
SEQRES  17 A  398  ASP ILE GLU SER GLY GLN SER ALA ALA ASP VAL GLN ASN
SEQRES  18 A  398  LEU VAL ASN ALA ALA ALA LEU ALA GLN SER LYS TYR PRO
SEQRES  19 A  398  GLY MET ARG PHE SER PHE THR LEU ALA THR LEU ALA ALA
SEQRES  20 A  398  SER ASP GLY SER PHE GLY GLY LEU ASN SER THR GLY ASP
SEQRES  21 A  398  ALA THR VAL LYS ALA ILE LYS ALA SER SER LEU THR ASN
SEQRES  22 A  398  TYR THR VAL ASN LEU MET THR MET ASP PHE GLY ARG ALA
SEQRES  23 A  398  THR THR ALA ASN CYS VAL LEU SER GLY SER THR CYS GLU
SEQRES  24 A  398  MET GLY LYS SER SER ILE GLN ALA VAL THR ASN LEU GLU
SEQRES  25 A  398  HIS THR TYR GLY ILE ALA PRO SER LYS ILE GLU VAL THR
SEQRES  26 A  398  PRO MET ILE GLY VAL ASN ASP ALA SER ASP GLU VAL PHE
SEQRES  27 A  398  THR LEU ALA ASP VAL ASP THR LEU SER ALA TYR ALA LYS
SEQRES  28 A  398  ALA ASN GLY LEU ALA GLY VAL HIS TYR TRP SER LEU ASP
SEQRES  29 A  398  ARG ASP THR PRO CYS SER SER THR THR ALA MET SER THR
SEQRES  30 A  398  CYS SER SER VAL PRO SER ALA PRO ALA LEU ALA TRP THR
SEQRES  31 A  398  ASP ARG PHE LEU ALA ASP LEU GLN
HELIX    1   1 LEU A  125  THR A  128  1                                   4
HELIX    2   2 ALA A  155  ILE A  163  1                                   9
HELIX    3   3 PRO A  164  ALA A  168  1                                   5
HELIX    4   4 GLY A  188  LEU A  191  1                                   4
HELIX    5   5 GLN A  192  PHE A  194  1                                   3
HELIX    6   6 ILE A  195  ARG A  197  1                                   3
HELIX    7   7 ALA A  216  LEU A  228  1                                  13
HELIX    8   8 ALA A  229  SER A  231  1                                   3
HELIX    9   9 SER A  257  ALA A  268  1                                  12
HELIX   10  10 MET A  300  TYR A  315  1                                  16
HELIX   11  11 PRO A  319  LYS A  321  1                                   3
HELIX   12  12 LEU A  340  ASN A  353  1                                  14
HELIX   13  13 LEU A  363  ARG A  365  1                                   3
HELIX   14  14 ALA A  388  LEU A  397  1                                  10
SHEET    1   1 1 THR A  20  GLU A  23  0
SHEET    2   2 1 THR A  26  ALA A  30  0
SHEET    3   3 1 TRP A  52  ALA A  57  0
SHEET    4   4 1 VAL A  89  PRO A  92  0
SHEET    5   5 1 TYR A  93  ASP A  95  0
SHEET    6   6 1 ALA A 135  ALA A 139  0
SHEET    7   7 1 ASN A 172  GLY A 178  0
SHEET    8   8 1 MET A 203  ASP A 209  0
SHEET    9   9 1 ARG A 237  ALA A 243  0
SHEET   10  10 1 TYR A 274  MET A 279  0
SHEET   11  11 1 ILE A 322  THR A 325  0
SHEET   12  12 1 GLY A 357  TYR A 360  0
ATOM      1  N   ALA A   1      -3.945  30.161  49.370  1.00 70.34           N
ATOM      2  H   ALA A   1      -4.307  30.510  50.246  1.00 70.34           H
ATOM      3  H2  ALA A   1      -3.529  29.250  49.503  1.00 70.34           H
ATOM      4  H3  ALA A   1      -3.229  30.783  49.021  1.00 70.34           H
ATOM      5  CA  ALA A   1      -5.018  30.080  48.361  1.00 70.34           C
ATOM      6  HA  ALA A   1      -5.754  29.337  48.667  1.00 70.34           H
ATOM      7  C   ALA A   1      -4.382  29.628  47.056  1.00 70.34           C
ATOM      8  CB  ALA A   1      -5.721  31.438  48.202  1.00 70.34           C
ATOM      9  HB1 ALA A   1      -6.531  31.346  47.480  1.00 70.34           H
ATOM     10  HB2 ALA A   1      -6.136  31.759  49.157  1.00 70.34           H
ATOM     11  HB3 ALA A   1      -5.015  32.188  47.845  1.00 70.34           H
ATOM     12  O   ALA A   1      -3.336  30.169  46.718  1.00 70.34           O
ATOM     13  N   THR A   2      -4.934  28.616  46.386  1.00 78.12           N
ATOM     14  H   THR A   2      -5.772  28.159  46.718  1.00 78.12           H
ATOM     15  CA  THR A   2      -4.426  28.145  45.087  1.00 78.12           C
ATOM     16  HA  THR A   2      -3.360  27.939  45.182  1.00 78.12           H
ATOM     17  C   THR A   2      -4.666  29.233  44.031  1.00 78.12           C
ATOM     18  CB  THR A   2      -5.129  26.841  44.673  1.00 78.12           C
ATOM     19  HB  THR A   2      -6.152  27.056  44.366  1.00 78.12           H
ATOM     20  O   THR A   2      -5.783  29.752  43.984  1.00 78.12           O
ATOM     21  CG2 THR A   2      -4.409  26.109  43.547  1.00 78.12           C
ATOM     22 HG21 THR A   2      -3.397  25.844  43.852  1.00 78.12           H
ATOM     23 HG22 THR A   2      -4.956  25.207  43.273  1.00 78.12           H
ATOM     24 HG23 THR A   2      -4.358  26.757  42.672  1.00 78.12           H
ATOM     25  OG1 THR A   2      -5.163  25.959  45.775  1.00 78.12           O
ATOM     26  HG1 THR A   2      -5.342  25.086  45.418  1.00 78.12           H
ATOM     27  N   PRO A   3      -3.656  29.638  43.239  1.00 87.61           N
ATOM     28  CA  PRO A   3      -3.823  30.669  42.216  1.00 87.61           C
ATOM     29  HA  PRO A   3      -4.210  31.578  42.677  1.00 87.61           H
ATOM     30  C   PRO A   3      -4.802  30.226  41.115  1.00 87.61           C
ATOM     31  CB  PRO A   3      -2.414  30.942  41.675  1.00 87.61           C
ATOM     32  HB2 PRO A   3      -1.945  31.737  42.256  1.00 87.61           H
ATOM     33  HB3 PRO A   3      -2.421  31.201  40.617  1.00 87.61           H
ATOM     34  O   PRO A   3      -5.003  29.032  40.891  1.00 87.61           O
ATOM     35  CG  PRO A   3      -1.673  29.631  41.927  1.00 87.61           C
ATOM     36  HG2 PRO A   3      -1.900  28.932  41.122  1.00 87.61           H
ATOM     37  HG3 PRO A   3      -0.596  29.779  42.012  1.00 87.61           H
ATOM     38  CD  PRO A   3      -2.289  29.139  43.235  1.00 87.61           C
ATOM     39  HD2 PRO A   3      -2.254  28.051  43.280  1.00 87.61           H
ATOM     40  HD3 PRO A   3      -1.749  29.567  44.080  1.00 87.61           H
ATOM     41  N   ALA A   4      -5.406  31.189  40.415  1.00 90.84           N
ATOM     42  H   ALA A   4      -5.180  32.154  40.609  1.00 90.84           H
ATOM     43  CA  ALA A   4      -6.253  30.908  39.256  1.00 90.84           C
ATOM     44  HA  ALA A   4      -6.990  30.158  39.543  1.00 90.84           H
ATOM     45  C   ALA A   4      -5.425  30.336  38.094  1.00 90.84           C
ATOM     46  CB  ALA A   4      -7.009  32.178  38.851  1.00 90.84           C
ATOM     47  HB1 ALA A   4      -6.304  32.953  38.548  1.00 90.84           H
ATOM     48  HB2 ALA A   4      -7.608  32.536  39.688  1.00 90.84           H
ATOM     49  HB3 ALA A   4      -7.669  31.958  38.012  1.00 90.84           H
ATOM     50  O   ALA A   4      -4.254  30.696  37.929  1.00 90.84           O
ATOM     51  N   CYS A   5      -6.019  29.454  37.286  1.00 91.59           N
ATOM     52  H   CYS A   5      -6.979  29.184  37.443  1.00 91.59           H
ATOM     53  CA  CYS A   5      -5.343  28.967  36.086  1.00 91.59           C
ATOM     54  HA  CYS A   5      -4.324  28.691  36.356  1.00 91.59           H
ATOM     55  C   CYS A   5      -5.238  30.078  35.035  1.00 91.59           C
ATOM     56  CB  CYS A   5      -6.020  27.708  35.538  1.00 91.59           C
ATOM     57  HB2 CYS A   5      -7.068  27.927  35.332  1.00 91.59           H
ATOM     58  HB3 CYS A   5      -5.552  27.459  34.586  1.00 91.59           H
ATOM     59  O   CYS A   5      -6.217  30.774  34.754  1.00 91.59           O
ATOM     60  SG  CYS A   5      -5.908  26.242  36.605  1.00 91.59           S
ATOM     61  N   ALA A   6      -4.044  30.226  34.459  1.00 94.21           N
ATOM     62  H   ALA A   6      -3.293  29.619  34.755  1.00 94.21           H
ATOM     63  CA  ALA A   6      -3.816  31.036  33.270  1.00 94.21           C
ATOM     64  HA  ALA A   6      -4.201  32.040  33.443  1.00 94.21           H
ATOM     65  C   ALA A   6      -4.569  30.442  32.064  1.00 94.21           C
ATOM     66  CB  ALA A   6      -2.301  31.127  33.036  1.00 94.21           C
ATOM     67  HB1 ALA A   6      -1.820  31.592  33.896  1.00 94.21           H
ATOM     68  HB2 ALA A   6      -2.088  31.728  32.151  1.00 94.21           H
ATOM     69  HB3 ALA A   6      -1.887  30.127  32.900  1.00 94.21           H
ATOM     70  O   ALA A   6      -5.169  29.367  32.151  1.00 94.21           O
ATOM     71  N   THR A   7      -4.538  31.131  30.923  1.00 93.17           N
ATOM     72  H   THR A   7      -4.048  32.012  30.887  1.00 93.17           H
ATOM     73  CA  THR A   7      -5.118  30.623  29.672  1.00 93.17           C
ATOM     74  HA  THR A   7      -6.200  30.562  29.790  1.00 93.17           H
ATOM     75  C   THR A   7      -4.574  29.229  29.357  1.00 93.17           C
ATOM     76  CB  THR A   7      -4.807  31.576  28.511  1.00 93.17           C
ATOM     77  HB  THR A   7      -3.735  31.581  28.318  1.00 93.17           H
ATOM     78  O   THR A   7      -3.377  28.991  29.514  1.00 93.17           O
ATOM     79  CG2 THR A   7      -5.556  31.217  27.228  1.00 93.17           C
ATOM     80 HG21 THR A   7      -5.356  31.967  26.463  1.00 93.17           H
ATOM     81 HG22 THR A   7      -5.214  30.252  26.854  1.00 93.17           H
ATOM     82 HG23 THR A   7      -6.628  31.173  27.419  1.00 93.17           H
ATOM     83  OG1 THR A   7      -5.216  32.877  28.867  1.00 93.17           O
ATOM     84  HG1 THR A   7      -4.964  33.468  28.153  1.00 93.17           H
ATOM     85  N   ALA A   8      -5.443  28.308  28.935  1.00 94.25           N
ATOM     86  H   ALA A   8      -6.417  28.549  28.823  1.00 94.25           H
ATOM     87  CA  ALA A   8      -5.024  26.955  28.583  1.00 94.25           C
ATOM     88  HA  ALA A   8      -4.627  26.474  29.477  1.00 94.25           H
ATOM     89  C   ALA A   8      -3.913  26.996  27.522  1.00 94.25           C
ATOM     90  CB  ALA A   8      -6.238  26.148  28.108  1.00 94.25           C
ATOM     91  HB1 ALA A   8      -5.922  25.134  27.865  1.00 94.25           H
ATOM     92  HB2 ALA A   8      -6.664  26.606  27.215  1.00 94.25           H
ATOM     93  HB3 ALA A   8      -6.989  26.106  28.897  1.00 94.25           H
ATOM     94  O   ALA A   8      -4.000  27.760  26.553  1.00 94.25           O
ATOM     95  N   TRP A   9      -2.862  26.203  27.729  1.00 94.99           N
ATOM     96  H   TRP A   9      -2.851  25.600  28.539  1.00 94.99           H
ATOM     97  CA  TRP A   9      -1.799  26.053  26.746  1.00 94.99           C
ATOM     98  HA  TRP A   9      -1.383  27.037  26.533  1.00 94.99           H
ATOM     99  C   TRP A   9      -2.365  25.485  25.439  1.00 94.99           C
ATOM    100  CB  TRP A   9      -0.671  25.179  27.298  1.00 94.99           C
ATOM    101  HB2 TRP A   9      -1.082  24.206  27.567  1.00 94.99           H
ATOM    102  HB3 TRP A   9      -0.268  25.617  28.211  1.00 94.99           H
ATOM    103  O   TRP A   9      -3.292  24.676  25.432  1.00 94.99           O
ATOM    104  CG  TRP A   9       0.449  24.960  26.331  1.00 94.99           C
ATOM    105  CD1 TRP A   9       1.490  25.788  26.080  1.00 94.99           C
ATOM    106  HD1 TRP A   9       1.674  26.740  26.556  1.00 94.99           H
ATOM    107  CD2 TRP A   9       0.633  23.815  25.447  1.00 94.99           C
ATOM    108  CE2 TRP A   9       1.837  24.005  24.709  1.00 94.99           C
ATOM    109  CE3 TRP A   9      -0.082  22.622  25.216  1.00 94.99           C
ATOM    110  HE3 TRP A   9      -0.969  22.411  25.795  1.00 94.99           H
ATOM    111  NE1 TRP A   9       2.325  25.212  25.144  1.00 94.99           N
ATOM    112  HE1 TRP A   9       3.249  25.552  24.921  1.00 94.99           H
ATOM    113  CH2 TRP A   9       1.609  21.863  23.625  1.00 94.99           C
ATOM    114  HH2 TRP A   9       2.007  21.088  22.986  1.00 94.99           H
ATOM    115  CZ2 TRP A   9       2.327  23.053  23.812  1.00 94.99           C
ATOM    116  HZ2 TRP A   9       3.275  23.204  23.317  1.00 94.99           H
ATOM    117  CZ3 TRP A   9       0.402  21.656  24.316  1.00 94.99           C
ATOM    118  HZ3 TRP A   9      -0.115  20.712  24.217  1.00 94.99           H
ATOM    119  N   SER A  10      -1.815  25.944  24.322  1.00 91.71           N
ATOM    120  H   SER A  10      -1.046  26.594  24.403  1.00 91.71           H
ATOM    121  CA  SER A  10      -2.185  25.525  22.977  1.00 91.71           C
ATOM    122  HA  SER A  10      -2.736  24.585  23.012  1.00 91.71           H
ATOM    123  C   SER A  10      -0.912  25.327  22.172  1.00 91.71           C
ATOM    124  CB  SER A  10      -3.079  26.595  22.344  1.00 91.71           C
ATOM    125  HB2 SER A  10      -2.642  27.576  22.528  1.00 91.71           H
ATOM    126  HB3 SER A  10      -4.062  26.559  22.812  1.00 91.71           H
ATOM    127  O   SER A  10      -0.178  26.287  21.940  1.00 91.71           O
ATOM    128  OG  SER A  10      -3.212  26.412  20.945  1.00 91.71           O
ATOM    129  HG  SER A  10      -2.812  27.174  20.520  1.00 91.71           H
ATOM    130  N   ALA A  11      -0.688  24.101  21.698  1.00 89.85           N
ATOM    131  H   ALA A  11      -1.287  23.350  22.012  1.00 89.85           H
ATOM    132  CA  ALA A  11       0.499  23.726  20.929  1.00 89.85           C
ATOM    133  HA  ALA A  11       1.375  23.800  21.574  1.00 89.85           H
ATOM    134  C   ALA A  11       0.756  24.635  19.713  1.00 89.85           C
ATOM    135  CB  ALA A  11       0.327  22.266  20.492  1.00 89.85           C
ATOM    136  HB1 ALA A  11       1.243  21.920  20.012  1.00 89.85           H
ATOM    137  HB2 ALA A  11      -0.496  22.175  19.783  1.00 89.85           H
ATOM    138  HB3 ALA A  11       0.125  21.629  21.353  1.00 89.85           H
ATOM    139  O   ALA A  11       1.902  24.941  19.392  1.00 89.85           O
ATOM    140  N   GLY A  12      -0.309  25.116  19.060  1.00 85.08           N
ATOM    141  H   GLY A  12      -1.223  24.831  19.383  1.00 85.08           H
ATOM    142  CA  GLY A  12      -0.211  25.984  17.884  1.00 85.08           C
ATOM    143  HA2 GLY A  12      -1.161  25.960  17.351  1.00 85.08           H
ATOM    144  HA3 GLY A  12       0.560  25.595  17.219  1.00 85.08           H
ATOM    145  C   GLY A  12       0.121  27.450  18.187  1.00 85.08           C
ATOM    146  O   GLY A  12       0.453  28.199  17.267  1.00 85.08           O
ATOM    147  N   THR A  13       0.047  27.885  19.445  1.00 89.20           N
ATOM    148  H   THR A  13      -0.085  27.211  20.186  1.00 89.20           H
ATOM    149  CA  THR A  13       0.298  29.278  19.831  1.00 89.20           C
ATOM    150  HA  THR A  13       0.023  29.932  19.004  1.00 89.20           H
ATOM    151  C   THR A  13       1.781  29.472  20.134  1.00 89.20           C
ATOM    152  CB  THR A  13      -0.567  29.671  21.035  1.00 89.20           C
ATOM    153  HB  THR A  13      -0.315  29.031  21.880  1.00 89.20           H
ATOM    154  O   THR A  13       2.355  28.744  20.936  1.00 89.20           O
ATOM    155  CG2 THR A  13      -0.402  31.138  21.438  1.00 89.20           C
ATOM    156 HG21 THR A  13      -0.591  31.787  20.583  1.00 89.20           H
ATOM    157 HG22 THR A  13       0.610  31.306  21.806  1.00 89.20           H
ATOM    158 HG23 THR A  13      -1.097  31.380  22.242  1.00 89.20           H
ATOM    159  OG1 THR A  13      -1.937  29.499  20.728  1.00 89.20           O
ATOM    160  HG1 THR A  13      -2.418  29.682  21.538  1.00 89.20           H
ATOM    161  N   ALA A  14       2.410  30.469  19.512  1.00 92.43           N
ATOM    162  H   ALA A  14       1.907  31.032  18.841  1.00 92.43           H
ATOM    163  CA  ALA A  14       3.752  30.890  19.899  1.00 92.43           C
ATOM    164  HA  ALA A  14       4.350  30.007  20.125  1.00 92.43           H
ATOM    165  C   ALA A  14       3.690  31.758  21.166  1.00 92.43           C
ATOM    166  CB  ALA A  14       4.414  31.616  18.727  1.00 92.43           C
ATOM    167  HB1 ALA A  14       5.420  31.913  19.023  1.00 92.43           H
ATOM    168  HB2 ALA A  14       3.839  32.502  18.459  1.00 92.43           H
ATOM    169  HB3 ALA A  14       4.480  30.946  17.869  1.00 92.43           H
ATOM    170  O   ALA A  14       2.942  32.738  21.222  1.00 92.43           O
ATOM    171  N   TYR A  15       4.499  31.420  22.165  1.00 94.65           N
ATOM    172  H   TYR A  15       5.080  30.602  22.048  1.00 94.65           H
ATOM    173  CA  TYR A  15       4.569  32.096  23.454  1.00 94.65           C
ATOM    174  HA  TYR A  15       3.792  32.858  23.517  1.00 94.65           H
ATOM    175  C   TYR A  15       5.928  32.769  23.615  1.00 94.65           C
ATOM    176  CB  TYR A  15       4.323  31.077  24.570  1.00 94.65           C
ATOM    177  HB2 TYR A  15       4.460  31.564  25.535  1.00 94.65           H
ATOM    178  HB3 TYR A  15       5.074  30.289  24.504  1.00 94.65           H
ATOM    179  O   TYR A  15       6.959  32.105  23.626  1.00 94.65           O
ATOM    180  CG  TYR A  15       2.945  30.452  24.534  1.00 94.65           C
ATOM    181  CD1 TYR A  15       1.837  31.148  25.052  1.00 94.65           C
ATOM    182  HD1 TYR A  15       1.969  32.135  25.469  1.00 94.65           H
ATOM    183  CD2 TYR A  15       2.776  29.169  23.982  1.00 94.65           C
ATOM    184  HD2 TYR A  15       3.618  28.645  23.555  1.00 94.65           H
ATOM    185  CE1 TYR A  15       0.559  30.558  25.025  1.00 94.65           C
ATOM    186  HE1 TYR A  15      -0.289  31.089  25.431  1.00 94.65           H
ATOM    187  CE2 TYR A  15       1.503  28.572  23.964  1.00 94.65           C
ATOM    188  HE2 TYR A  15       1.372  27.591  23.532  1.00 94.65           H
ATOM    189  OH  TYR A  15      -0.836  28.687  24.493  1.00 94.65           O
ATOM    190  HH  TYR A  15      -1.483  29.210  24.971  1.00 94.65           H
ATOM    191  CZ  TYR A  15       0.394  29.263  24.489  1.00 94.65           C
ATOM    192  N   SER A  16       5.944  34.093  23.753  1.00 94.29           N
ATOM    193  H   SER A  16       5.072  34.598  23.673  1.00 94.29           H
ATOM    194  CA  SER A  16       7.160  34.840  24.094  1.00 94.29           C
ATOM    195  HA  SER A  16       7.970  34.506  23.445  1.00 94.29           H
ATOM    196  C   SER A  16       7.579  34.588  25.549  1.00 94.29           C
ATOM    197  CB  SER A  16       6.946  36.337  23.862  1.00 94.29           C
ATOM    198  HB2 SER A  16       7.841  36.884  24.157  1.00 94.29           H
ATOM    199  HB3 SER A  16       6.107  36.680  24.467  1.00 94.29           H
ATOM    200  O   SER A  16       6.739  34.282  26.396  1.00 94.29           O
ATOM    201  OG  SER A  16       6.681  36.582  22.493  1.00 94.29           O
ATOM    202  HG  SER A  16       6.433  37.503  22.381  1.00 94.29           H
ATOM    203  N   GLY A  17       8.865  34.785  25.864  1.00 93.14           N
ATOM    204  H   GLY A  17       9.515  35.026  25.129  1.00 93.14           H
ATOM    205  CA  GLY A  17       9.373  34.662  27.236  1.00 93.14           C
ATOM    206  HA2 GLY A  17       9.322  33.615  27.535  1.00 93.14           H
ATOM    207  HA3 GLY A  17      10.416  34.978  27.281  1.00 93.14           H
ATOM    208  C   GLY A  17       8.569  35.508  28.235  1.00 93.14           C
ATOM    209  O   GLY A  17       8.272  36.675  27.976  1.00 93.14           O
ATOM    210  N   GLY A  18       8.192  34.901  29.360  1.00 93.82           N
ATOM    211  H   GLY A  18       8.499  33.950  29.500  1.00 93.82           H
ATOM    212  CA  GLY A  18       7.318  35.468  30.390  1.00 93.82           C
ATOM    213  HA2 GLY A  18       7.622  35.069  31.358  1.00 93.82           H
ATOM    214  HA3 GLY A  18       7.446  36.551  30.413  1.00 93.82           H
ATOM    215  C   GLY A  18       5.823  35.177  30.211  1.00 93.82           C
ATOM    216  O   GLY A  18       5.051  35.452  31.130  1.00 93.82           O
ATOM    217  N   ALA A  19       5.388  34.613  29.079  1.00 96.17           N
ATOM    218  H   ALA A  19       6.044  34.413  28.337  1.00 96.17           H
ATOM    219  CA  ALA A  19       3.993  34.210  28.891  1.00 96.17           C
ATOM    220  HA  ALA A  19       3.359  35.080  29.063  1.00 96.17           H
ATOM    221  C   ALA A  19       3.590  33.116  29.892  1.00 96.17           C
ATOM    222  CB  ALA A  19       3.791  33.742  27.450  1.00 96.17           C
ATOM    223  HB1 ALA A  19       4.037  34.546  26.757  1.00 96.17           H
ATOM    224  HB2 ALA A  19       4.444  32.890  27.263  1.00 96.17           H
ATOM    225  HB3 ALA A  19       2.753  33.442  27.302  1.00 96.17           H
ATOM    226  O   ALA A  19       4.374  32.205  30.157  1.00 96.17           O
ATOM    227  N   THR A  20       2.365  33.193  30.425  1.00 96.36           N
ATOM    228  H   THR A  20       1.731  33.906  30.093  1.00 96.36           H
ATOM    229  CA  THR A  20       1.821  32.199  31.361  1.00 96.36           C
ATOM    230  HA  THR A  20       2.617  31.490  31.588  1.00 96.36           H
ATOM    231  C   THR A  20       0.685  31.407  30.732  1.00 96.36           C
ATOM    232  CB  THR A  20       1.377  32.790  32.707  1.00 96.36           C
ATOM    233  HB  THR A  20       0.893  32.009  33.293  1.00 96.36           H
ATOM    234  O   THR A  20      -0.183  31.969  30.063  1.00 96.36           O
ATOM    235  CG2 THR A  20       2.556  33.336  33.505  1.00 96.36           C
ATOM    236 HG21 THR A  20       2.204  33.734  34.457  1.00 96.36           H
ATOM    237 HG22 THR A  20       3.251  32.519  33.703  1.00 96.36           H
ATOM    238 HG23 THR A  20       3.076  34.115  32.948  1.00 96.36           H
ATOM    239  OG1 THR A  20       0.477  33.860  32.539  1.00 96.36           O
ATOM    240  HG1 THR A  20       0.998  34.610  32.244  1.00 96.36           H
ATOM    241  N   VAL A  21       0.696  30.097  30.953  1.00 96.55           N
ATOM    242  H   VAL A  21       1.445  29.716  31.514  1.00 96.55           H
ATOM    243  CA  VAL A  21      -0.303  29.147  30.449  1.00 96.55           C
ATOM    244  HA  VAL A  21      -1.204  29.696  30.177  1.00 96.55           H
ATOM    245  C   VAL A  21      -0.675  28.146  31.533  1.00 96.55           C
ATOM    246  CB  VAL A  21       0.196  28.396  29.202  1.00 96.55           C
ATOM    247  HB  VAL A  21      -0.601  27.728  28.876  1.00 96.55           H
ATOM    248  O   VAL A  21       0.049  28.014  32.520  1.00 96.55           O
ATOM    249  CG1 VAL A  21       0.478  29.351  28.043  1.00 96.55           C
ATOM    250 HG11 VAL A  21       0.723  28.765  27.157  1.00 96.55           H
ATOM    251 HG12 VAL A  21       1.323  29.999  28.277  1.00 96.55           H
ATOM    252 HG13 VAL A  21      -0.406  29.957  27.846  1.00 96.55           H
ATOM    253  CG2 VAL A  21       1.445  27.556  29.506  1.00 96.55           C
ATOM    254 HG21 VAL A  21       1.836  27.096  28.599  1.00 96.55           H
ATOM    255 HG22 VAL A  21       1.199  26.753  30.201  1.00 96.55           H
ATOM    256 HG23 VAL A  21       2.230  28.176  29.940  1.00 96.55           H
ATOM    257  N   SER A  22      -1.782  27.431  31.360  1.00 95.36           N
ATOM    258  H   SER A  22      -2.355  27.607  30.547  1.00 95.36           H
ATOM    259  CA  SER A  22      -2.144  26.308  32.225  1.00 95.36           C
ATOM    260  HA  SER A  22      -1.327  26.147  32.929  1.00 95.36           H
ATOM    261  C   SER A  22      -2.305  25.001  31.454  1.00 95.36           C
ATOM    262  CB  SER A  22      -3.379  26.626  33.068  1.00 95.36           C
ATOM    263  HB2 SER A  22      -3.529  25.818  33.784  1.00 95.36           H
ATOM    264  HB3 SER A  22      -3.209  27.549  33.621  1.00 95.36           H
ATOM    265  O   SER A  22      -2.805  24.986  30.330  1.00 95.36           O
ATOM    266  OG  SER A  22      -4.549  26.765  32.283  1.00 95.36           O
ATOM    267  HG  SER A  22      -4.702  27.700  32.129  1.00 95.36           H
ATOM    268  N   GLU A  23      -1.903  23.897  32.079  1.00 92.81           N
ATOM    269  H   GLU A  23      -1.431  23.991  32.967  1.00 92.81           H
ATOM    270  CA  GLU A  23      -2.131  22.538  31.589  1.00 92.81           C
ATOM    271  HA  GLU A  23      -3.026  22.532  30.968  1.00 92.81           H
ATOM    272  C   GLU A  23      -2.355  21.595  32.777  1.00 92.81           C
ATOM    273  CB  GLU A  23      -0.960  22.088  30.710  1.00 92.81           C
ATOM    274  HB2 GLU A  23      -0.866  22.787  29.879  1.00 92.81           H
ATOM    275  HB3 GLU A  23      -0.036  22.098  31.288  1.00 92.81           H
ATOM    276  O   GLU A  23      -1.641  21.661  33.778  1.00 92.81           O
ATOM    277  CG  GLU A  23      -1.207  20.680  30.156  1.00 92.81           C
ATOM    278  HG2 GLU A  23      -2.237  20.624  29.802  1.00 92.81           H
ATOM    279  HG3 GLU A  23      -1.091  19.950  30.957  1.00 92.81           H
ATOM    280  CD  GLU A  23      -0.251  20.343  29.013  1.00 92.81           C
ATOM    281  OE1 GLU A  23      -0.742  19.649  28.100  1.00 92.81           O
ATOM    282  OE2 GLU A  23       0.906  20.811  29.082  1.00 92.81           O
ATOM    283  N   SER A  24      -3.392  20.754  32.702  1.00 89.39           N
ATOM    284  H   SER A  24      -3.870  20.682  31.815  1.00 89.39           H
ATOM    285  CA  SER A  24      -3.718  19.741  33.723  1.00 89.39           C
ATOM    286  HA  SER A  24      -4.740  19.414  33.530  1.00 89.39           H
ATOM    287  C   SER A  24      -3.721  20.254  35.178  1.00 89.39           C
ATOM    288  CB  SER A  24      -2.834  18.505  33.527  1.00 89.39           C
ATOM    289  HB2 SER A  24      -3.073  17.761  34.287  1.00 89.39           H
ATOM    290  HB3 SER A  24      -1.782  18.777  33.610  1.00 89.39           H
ATOM    291  O   SER A  24      -3.319  19.550  36.103  1.00 89.39           O
ATOM    292  OG  SER A  24      -3.102  17.951  32.252  1.00 89.39           O
ATOM    293  HG  SER A  24      -2.352  18.112  31.675  1.00 89.39           H
ATOM    294  N   GLY A  25      -4.176  21.494  35.399  1.00 89.80           N
ATOM    295  H   GLY A  25      -4.431  22.049  34.594  1.00 89.80           H
ATOM    296  CA  GLY A  25      -4.256  22.105  36.733  1.00 89.80           C
ATOM    297  HA2 GLY A  25      -4.623  21.368  37.448  1.00 89.80           H
ATOM    298  HA3 GLY A  25      -4.970  22.928  36.698  1.00 89.80           H
ATOM    299  C   GLY A  25      -2.935  22.666  37.272  1.00 89.80           C
ATOM    300  O   GLY A  25      -2.829  22.909  38.472  1.00 89.80           O
ATOM    301  N   THR A  26      -1.937  22.892  36.416  1.00 93.43           N
ATOM    302  H   THR A  26      -2.048  22.597  35.456  1.00 93.43           H
ATOM    303  CA  THR A  26      -0.659  23.534  36.758  1.00 93.43           C
ATOM    304  HA  THR A  26      -0.679  23.875  37.793  1.00 93.43           H
ATOM    305  C   THR A  26      -0.432  24.751  35.865  1.00 93.43           C
ATOM    306  CB  THR A  26       0.490  22.524  36.622  1.00 93.43           C
ATOM    307  HB  THR A  26       0.531  22.148  35.600  1.00 93.43           H
ATOM    308  O   THR A  26      -0.687  24.689  34.665  1.00 93.43           O
ATOM    309  CG2 THR A  26       1.855  23.090  37.007  1.00 93.43           C
ATOM    310 HG21 THR A  26       2.587  22.283  36.966  1.00 93.43           H
ATOM    311 HG22 THR A  26       1.821  23.500  38.017  1.00 93.43           H
ATOM    312 HG23 THR A  26       2.149  23.863  36.298  1.00 93.43           H
ATOM    313  OG1 THR A  26       0.251  21.446  37.498  1.00 93.43           O
ATOM    314  HG1 THR A  26      -0.393  20.883  37.062  1.00 93.43           H
ATOM    315  N   ASN A  27       0.038  25.863  36.437  1.00 96.09           N
ATOM    316  H   ASN A  27       0.264  25.840  37.422  1.00 96.09           H
ATOM    317  CA  ASN A  27       0.466  27.033  35.667  1.00 96.09           C
ATOM    318  HA  ASN A  27      -0.108  27.079  34.741  1.00 96.09           H
ATOM    319  C   ASN A  27       1.947  26.916  35.289  1.00 96.09           C
ATOM    320  CB  ASN A  27       0.211  28.326  36.460  1.00 96.09           C
ATOM    321  HB2 ASN A  27       0.806  29.127  36.023  1.00 96.09           H
ATOM    322  HB3 ASN A  27       0.535  28.185  37.491  1.00 96.09           H
ATOM    323  O   ASN A  27       2.776  26.497  36.100  1.00 96.09           O
ATOM    324  CG  ASN A  27      -1.220  28.818  36.442  1.00 96.09           C
ATOM    325  ND2 ASN A  27      -1.587  29.614  37.420  1.00 96.09           N
ATOM    326 HD21 ASN A  27      -2.526  29.988  37.413  1.00 96.09           H
ATOM    327 HD22 ASN A  27      -0.910  29.870  38.124  1.00 96.09           H
ATOM    328  OD1 ASN A  27      -2.009  28.542  35.555  1.00 96.09           O
ATOM    329  N   TYR A  28       2.302  27.393  34.102  1.00 96.47           N
ATOM    330  H   TYR A  28       1.576  27.736  33.490  1.00 96.47           H
ATOM    331  CA  TYR A  28       3.667  27.412  33.581  1.00 96.47           C
ATOM    332  HA  TYR A  28       4.368  27.187  34.385  1.00 96.47           H
ATOM    333  C   TYR A  28       4.012  28.785  33.020  1.00 96.47           C
ATOM    334  CB  TYR A  28       3.825  26.342  32.500  1.00 96.47           C
ATOM    335  HB2 TYR A  28       4.845  26.377  32.116  1.00 96.47           H
ATOM    336  HB3 TYR A  28       3.158  26.570  31.668  1.00 96.47           H
ATOM    337  O   TYR A  28       3.138  29.474  32.497  1.00 96.47           O
ATOM    338  CG  TYR A  28       3.535  24.941  32.988  1.00 96.47           C
ATOM    339  CD1 TYR A  28       4.593  24.105  33.393  1.00 96.47           C
ATOM    340  HD1 TYR A  28       5.611  24.464  33.363  1.00 96.47           H
ATOM    341  CD2 TYR A  28       2.215  24.447  32.958  1.00 96.47           C
ATOM    342  HD2 TYR A  28       1.404  25.072  32.614  1.00 96.47           H
ATOM    343  CE1 TYR A  28       4.332  22.774  33.767  1.00 96.47           C
ATOM    344  HE1 TYR A  28       5.146  22.114  34.029  1.00 96.47           H
ATOM    345  CE2 TYR A  28       1.952  23.121  33.344  1.00 96.47           C
ATOM    346  HE2 TYR A  28       0.948  22.725  33.307  1.00 96.47           H
ATOM    347  OH  TYR A  28       2.752  21.002  34.115  1.00 96.47           O
ATOM    348  HH  TYR A  28       3.554  20.479  34.178  1.00 96.47           H
ATOM    349  CZ  TYR A  28       3.010  22.280  33.737  1.00 96.47           C
ATOM    350  N   THR A  29       5.289  29.156  33.098  1.00 96.45           N
ATOM    351  H   THR A  29       5.932  28.540  33.575  1.00 96.45           H
ATOM    352  CA  THR A  29       5.836  30.385  32.512  1.00 96.45           C
ATOM    353  HA  THR A  29       5.028  30.944  32.039  1.00 96.45           H
ATOM    354  C   THR A  29       6.879  30.038  31.458  1.00 96.45           C
ATOM    355  CB  THR A  29       6.455  31.294  33.581  1.00 96.45           C
ATOM    356  HB  THR A  29       7.296  30.785  34.052  1.00 96.45           H
ATOM    357  O   THR A  29       7.794  29.263  31.740  1.00 96.45           O
ATOM    358  CG2 THR A  29       6.923  32.636  33.020  1.00 96.45           C
ATOM    359 HG21 THR A  29       6.102  33.121  32.492  1.00 96.45           H
ATOM    360 HG22 THR A  29       7.754  32.483  32.331  1.00 96.45           H
ATOM    361 HG23 THR A  29       7.264  33.281  33.830  1.00 96.45           H
ATOM    362  OG1 THR A  29       5.502  31.608  34.564  1.00 96.45           O
ATOM    363  HG1 THR A  29       5.929  32.181  35.204  1.00 96.45           H
ATOM    364  N   ALA A  30       6.763  30.617  30.264  1.00 95.20           N
ATOM    365  H   ALA A  30       5.965  31.211  30.089  1.00 95.20           H
ATOM    366  CA  ALA A  30       7.748  30.464  29.197  1.00 95.20           C
ATOM    367  HA  ALA A  30       7.938  29.402  29.042  1.00 95.20           H
ATOM    368  C   ALA A  30       9.067  31.156  29.581  1.00 95.20           C
ATOM    369  CB  ALA A  30       7.165  31.038  27.901  1.00 95.20           C
ATOM    370  HB1 ALA A  30       6.251  30.508  27.633  1.00 95.20           H
ATOM    371  HB2 ALA A  30       7.883  30.913  27.090  1.00 95.20           H
ATOM    372  HB3 ALA A  30       6.944  32.099  28.023  1.00 95.20           H
ATOM    373  O   ALA A  30       9.073  32.329  29.957  1.00 95.20           O
ATOM    374  N   ASN A  31      10.195  30.458  29.471  1.00 92.55           N
ATOM    375  H   ASN A  31      10.124  29.499  29.161  1.00 92.55           H
ATOM    376  CA  ASN A  31      11.524  31.003  29.761  1.00 92.55           C
ATOM    377  HA  ASN A  31      11.458  31.661  30.628  1.00 92.55           H
ATOM    378  C   ASN A  31      12.062  31.858  28.597  1.00 92.55           C
ATOM    379  CB  ASN A  31      12.462  29.833  30.109  1.00 92.55           C
ATOM    380  HB2 ASN A  31      13.479  30.215  30.206  1.00 92.55           H
ATOM    381  HB3 ASN A  31      12.445  29.096  29.307  1.00 92.55           H
ATOM    382  O   ASN A  31      12.773  32.838  28.814  1.00 92.55           O
ATOM    383  CG  ASN A  31      12.120  29.161  31.427  1.00 92.55           C
ATOM    384  ND2 ASN A  31      12.208  27.857  31.517  1.00 92.55           N
ATOM    385 HD21 ASN A  31      11.940  27.403  32.378  1.00 92.55           H
ATOM    386 HD22 ASN A  31      12.481  27.302  30.718  1.00 92.55           H
ATOM    387  OD1 ASN A  31      11.806  29.802  32.419  1.00 92.55           O
ATOM    388  N   TRP A  32      11.693  31.514  27.364  1.00 91.35           N
ATOM    389  H   TRP A  32      11.090  30.709  27.268  1.00 91.35           H
ATOM    390  CA  TRP A  32      11.986  32.239  26.123  1.00 91.35           C
ATOM    391  HA  TRP A  32      11.985  33.311  26.321  1.00 91.35           H
ATOM    392  C   TRP A  32      10.877  31.954  25.105  1.00 91.35           C
ATOM    393  CB  TRP A  32      13.378  31.846  25.596  1.00 91.35           C
ATOM    394  HB2 TRP A  32      13.555  32.287  24.615  1.00 91.35           H
ATOM    395  HB3 TRP A  32      14.120  32.284  26.265  1.00 91.35           H
ATOM    396  O   TRP A  32       9.843  31.395  25.460  1.00 91.35           O
ATOM    397  CG  TRP A  32      13.647  30.378  25.527  1.00 91.35           C
ATOM    398  CD1 TRP A  32      13.350  29.536  24.513  1.00 91.35           C
ATOM    399  HD1 TRP A  32      12.891  29.822  23.578  1.00 91.35           H
ATOM    400  CD2 TRP A  32      14.274  29.555  26.547  1.00 91.35           C
ATOM    401  CE2 TRP A  32      14.284  28.202  26.101  1.00 91.35           C
ATOM    402  CE3 TRP A  32      14.840  29.839  27.807  1.00 91.35           C
ATOM    403  HE3 TRP A  32      14.853  30.860  28.159  1.00 91.35           H
ATOM    404  NE1 TRP A  32      13.695  28.245  24.857  1.00 91.35           N
ATOM    405  HE1 TRP A  32      13.505  27.444  24.271  1.00 91.35           H
ATOM    406  CH2 TRP A  32      15.355  27.485  28.139  1.00 91.35           C
ATOM    407  HH2 TRP A  32      15.747  26.702  28.772  1.00 91.35           H
ATOM    408  CZ2 TRP A  32      14.815  27.169  26.882  1.00 91.35           C
ATOM    409  HZ2 TRP A  32      14.799  26.150  26.525  1.00 91.35           H
ATOM    410  CZ3 TRP A  32      15.374  28.810  28.600  1.00 91.35           C
ATOM    411  HZ3 TRP A  32      15.792  29.036  29.570  1.00 91.35           H
ATOM    412  N   TRP A  33      11.060  32.381  23.855  1.00 95.47           N
ATOM    413  H   TRP A  33      11.960  32.758  23.596  1.00 95.47           H
ATOM    414  CA  TRP A  33      10.112  32.077  22.788  1.00 95.47           C
ATOM    415  HA  TRP A  33       9.136  32.471  23.074  1.00 95.47           H
ATOM    416  C   TRP A  33       9.982  30.559  22.586  1.00 95.47           C
ATOM    417  CB  TRP A  33      10.539  32.785  21.501  1.00 95.47           C
ATOM    418  HB2 TRP A  33      10.690  33.843  21.715  1.00 95.47           H
ATOM    419  HB3 TRP A  33      11.490  32.374  21.164  1.00 95.47           H
ATOM    420  O   TRP A  33      10.984  29.891  22.349  1.00 95.47           O
ATOM    421  CG  TRP A  33       9.552  32.669  20.383  1.00 95.47           C
ATOM    422  CD1 TRP A  33       8.609  33.587  20.068  1.00 95.47           C
ATOM    423  HD1 TRP A  33       8.456  34.522  20.586  1.00 95.47           H
ATOM    424  CD2 TRP A  33       9.353  31.554  19.457  1.00 95.47           C
ATOM    425  CE2 TRP A  33       8.263  31.877  18.595  1.00 95.47           C
ATOM    426  CE3 TRP A  33       9.967  30.296  19.266  1.00 95.47           C
ATOM    427  HE3 TRP A  33      10.801  30.006  19.887  1.00 95.47           H
ATOM    428  NE1 TRP A  33       7.863  33.133  18.999  1.00 95.47           N
ATOM    429  HE1 TRP A  33       7.083  33.639  18.604  1.00 95.47           H
ATOM    430  CH2 TRP A  33       8.414  29.746  17.463  1.00 95.47           C
ATOM    431  HH2 TRP A  33       8.047  29.044  16.728  1.00 95.47           H
ATOM    432  CZ2 TRP A  33       7.798  30.999  17.607  1.00 95.47           C
ATOM    433  HZ2 TRP A  33       6.962  31.263  16.976  1.00 95.47           H
ATOM    434  CZ3 TRP A  33       9.495  29.397  18.291  1.00 95.47           C
ATOM    435  HZ3 TRP A  33       9.958  28.428  18.183  1.00 95.47           H
ATOM    436  N   THR A  34       8.770  30.022  22.662  1.00 92.57           N
ATOM    437  H   THR A  34       7.991  30.618  22.905  1.00 92.57           H
ATOM    438  CA  THR A  34       8.482  28.596  22.452  1.00 92.57           C
ATOM    439  HA  THR A  34       9.261  28.166  21.822  1.00 92.57           H
ATOM    440  C   THR A  34       7.158  28.424  21.711  1.00 92.57           C
ATOM    441  CB  THR A  34       8.501  27.816  23.779  1.00 92.57           C
ATOM    442  HB  THR A  34       9.520  27.787  24.165  1.00 92.57           H
ATOM    443  O   THR A  34       6.230  29.221  21.871  1.00 92.57           O
ATOM    444  CG2 THR A  34       7.581  28.403  24.850  1.00 92.57           C
ATOM    445 HG21 THR A  34       6.547  28.391  24.504  1.00 92.57           H
ATOM    446 HG22 THR A  34       7.875  29.426  25.084  1.00 92.57           H
ATOM    447 HG23 THR A  34       7.663  27.807  25.759  1.00 92.57           H
ATOM    448  OG1 THR A  34       8.038  26.507  23.574  1.00 92.57           O
ATOM    449  HG1 THR A  34       8.748  25.918  23.308  1.00 92.57           H
ATOM    450  N   GLN A  35       7.073  27.395  20.872  1.00 94.07           N
ATOM    451  H   GLN A  35       7.854  26.757  20.820  1.00 94.07           H
ATOM    452  CA  GLN A  35       5.858  26.981  20.179  1.00 94.07           C
ATOM    453  HA  GLN A  35       4.986  27.272  20.765  1.00 94.07           H
ATOM    454  C   GLN A  35       5.888  25.459  20.048  1.00 94.07           C
ATOM    455  CB  GLN A  35       5.790  27.659  18.801  1.00 94.07           C
ATOM    456  HB2 GLN A  35       6.622  27.311  18.189  1.00 94.07           H
ATOM    457  HB3 GLN A  35       5.885  28.737  18.929  1.00 94.07           H
ATOM    458  O   GLN A  35       6.884  24.903  19.595  1.00 94.07           O
ATOM    459  CG  GLN A  35       4.466  27.363  18.078  1.00 94.07           C
ATOM    460  HG2 GLN A  35       3.637  27.691  18.705  1.00 94.07           H
ATOM    461  HG3 GLN A  35       4.362  26.290  17.914  1.00 94.07           H
ATOM    462  CD  GLN A  35       4.367  28.056  16.723  1.00 94.07           C
ATOM    463  NE2 GLN A  35       3.177  28.324  16.231  1.00 94.07           N
ATOM    464 HE21 GLN A  35       2.329  28.087  16.725  1.00 94.07           H
ATOM    465 HE22 GLN A  35       3.165  28.740  15.310  1.00 94.07           H
ATOM    466  OE1 GLN A  35       5.342  28.391  16.069  1.00 94.07           O
ATOM    467  N   GLY A  36       4.806  24.788  20.438  1.00 88.10           N
ATOM    468  H   GLY A  36       3.988  25.302  20.731  1.00 88.10           H
ATOM    469  CA  GLY A  36       4.697  23.329  20.365  1.00 88.10           C
ATOM    470  HA2 GLY A  36       3.642  23.055  20.363  1.00 88.10           H
ATOM    471  HA3 GLY A  36       5.131  22.988  19.425  1.00 88.10           H
ATOM    472  C   GLY A  36       5.379  22.547  21.493  1.00 88.10           C
ATOM    473  O   GLY A  36       5.026  21.387  21.681  1.00 88.10           O
ATOM    474  N   ASP A  37       6.275  23.149  22.284  1.00 91.63           N
ATOM    475  H   ASP A  37       6.611  24.071  22.047  1.00 91.63           H
ATOM    476  CA  ASP A  37       6.833  22.479  23.466  1.00 91.63           C
ATOM    477  HA  ASP A  37       7.149  21.475  23.183  1.00 91.63           H
ATOM    478  C   ASP A  37       5.752  22.374  24.551  1.00 91.63           C
ATOM    479  CB  ASP A  37       8.067  23.207  24.017  1.00 91.63           C
ATOM    480  HB2 ASP A  37       7.761  24.169  24.429  1.00 91.63           H
ATOM    481  HB3 ASP A  37       8.462  22.618  24.844  1.00 91.63           H
ATOM    482  O   ASP A  37       5.297  23.390  25.077  1.00 91.63           O
ATOM    483  CG  ASP A  37       9.191  23.408  22.996  1.00 91.63           C
ATOM    484  OD1 ASP A  37       9.654  22.396  22.433  1.00 91.63           O
ATOM    485  OD2 ASP A  37       9.615  24.581  22.831  1.00 91.63           O
ATOM    486  N   ASP A  38       5.325  21.157  24.875  1.00 92.46           N
ATOM    487  H   ASP A  38       5.683  20.372  24.350  1.00 92.46           H
ATOM    488  CA  ASP A  38       4.325  20.883  25.912  1.00 92.46           C
ATOM    489  HA  ASP A  38       3.457  21.517  25.729  1.00 92.46           H
ATOM    490  C   ASP A  38       4.912  21.208  27.306  1.00 92.46           C
ATOM    491  CB  ASP A  38       3.853  19.430  25.725  1.00 92.46           C
ATOM    492  HB2 ASP A  38       3.239  19.391  24.825  1.00 92.46           H
ATOM    493  HB3 ASP A  38       4.725  18.804  25.536  1.00 92.46           H
ATOM    494  O   ASP A  38       5.957  20.658  27.673  1.00 92.46           O
ATOM    495  CG  ASP A  38       3.074  18.800  26.884  1.00 92.46           C
ATOM    496  OD1 ASP A  38       3.568  18.923  28.028  1.00 92.46           O
ATOM    497  OD2 ASP A  38       2.170  17.990  26.598  1.00 92.46           O
ATOM    498  N   PRO A  39       4.295  22.105  28.101  1.00 95.04           N
ATOM    499  CA  PRO A  39       4.845  22.526  29.384  1.00 95.04           C
ATOM    500  HA  PRO A  39       5.875  22.853  29.246  1.00 95.04           H
ATOM    501  C   PRO A  39       4.861  21.425  30.452  1.00 95.04           C
ATOM    502  CB  PRO A  39       3.989  23.716  29.813  1.00 95.04           C
ATOM    503  HB2 PRO A  39       3.800  23.676  30.886  1.00 95.04           H
ATOM    504  HB3 PRO A  39       4.473  24.653  29.538  1.00 95.04           H
ATOM    505  O   PRO A  39       5.714  21.466  31.347  1.00 95.04           O
ATOM    506  CG  PRO A  39       2.681  23.582  29.049  1.00 95.04           C
ATOM    507  HG2 PRO A  39       2.236  24.553  28.834  1.00 95.04           H
ATOM    508  HG3 PRO A  39       1.990  22.967  29.626  1.00 95.04           H
ATOM    509  CD  PRO A  39       3.098  22.861  27.775  1.00 95.04           C
ATOM    510  HD2 PRO A  39       3.348  23.593  27.007  1.00 95.04           H
ATOM    511  HD3 PRO A  39       2.293  22.210  27.433  1.00 95.04           H
ATOM    512  N   ALA A  40       3.982  20.424  30.384  1.00 91.03           N
ATOM    513  H   ALA A  40       3.349  20.367  29.599  1.00 91.03           H
ATOM    514  CA  ALA A  40       4.011  19.287  31.301  1.00 91.03           C
ATOM    515  HA  ALA A  40       4.086  19.673  32.317  1.00 91.03           H
ATOM    516  C   ALA A  40       5.233  18.378  31.083  1.00 91.03           C
ATOM    517  CB  ALA A  40       2.687  18.524  31.186  1.00 91.03           C
ATOM    518  HB1 ALA A  40       2.658  17.720  31.921  1.00 91.03           H
ATOM    519  HB2 ALA A  40       1.854  19.205  31.359  1.00 91.03           H
ATOM    520  HB3 ALA A  40       2.581  18.097  30.188  1.00 91.03           H
ATOM    521  O   ALA A  40       5.694  17.746  32.036  1.00 91.03           O
ATOM    522  N   THR A  41       5.794  18.350  29.872  1.00 93.05           N
ATOM    523  H   THR A  41       5.297  18.836  29.139  1.00 93.05           H
ATOM    524  CA  THR A  41       6.937  17.489  29.500  1.00 93.05           C
ATOM    525  HA  THR A  41       7.157  16.814  30.328  1.00 93.05           H
ATOM    526  C   THR A  41       8.243  18.240  29.226  1.00 93.05           C
ATOM    527  CB  THR A  41       6.573  16.612  28.298  1.00 93.05           C
ATOM    528  HB  THR A  41       7.462  16.074  27.967  1.00 93.05           H
ATOM    529  O   THR A  41       9.318  17.666  29.389  1.00 93.05           O
ATOM    530  CG2 THR A  41       5.485  15.594  28.639  1.00 93.05           C
ATOM    531 HG21 THR A  41       4.559  16.105  28.901  1.00 93.05           H
ATOM    532 HG22 THR A  41       5.808  14.973  29.475  1.00 93.05           H
ATOM    533 HG23 THR A  41       5.302  14.961  27.771  1.00 93.05           H
ATOM    534  OG1 THR A  41       6.091  17.402  27.240  1.00 93.05           O
ATOM    535  HG1 THR A  41       5.219  17.719  27.485  1.00 93.05           H
ATOM    536  N   HIS A  42       8.173  19.528  28.892  1.00 92.24           N
ATOM    537  H   HIS A  42       7.254  19.899  28.696  1.00 92.24           H
ATOM    538  CA  HIS A  42       9.309  20.398  28.567  1.00 92.24           C
ATOM    539  HA  HIS A  42      10.229  19.818  28.649  1.00 92.24           H
ATOM    540  C   HIS A  42       9.430  21.544  29.578  1.00 92.24           C
ATOM    541  CB  HIS A  42       9.213  20.881  27.114  1.00 92.24           C
ATOM    542  HB2 HIS A  42      10.068  21.522  26.899  1.00 92.24           H
ATOM    543  HB3 HIS A  42       8.306  21.469  26.978  1.00 92.24           H
ATOM    544  O   HIS A  42       9.607  22.714  29.223  1.00 92.24           O
ATOM    545  CG  HIS A  42       9.231  19.758  26.116  1.00 92.24           C
ATOM    546  CD2 HIS A  42      10.305  19.337  25.382  1.00 92.24           C
ATOM    547  HD2 HIS A  42      11.292  19.776  25.398  1.00 92.24           H
ATOM    548  ND1 HIS A  42       8.178  18.930  25.809  1.00 92.24           N
ATOM    549  HD1 HIS A  42       7.266  18.932  26.244  1.00 92.24           H
ATOM    550  CE1 HIS A  42       8.612  18.025  24.920  1.00 92.24           C
ATOM    551  HE1 HIS A  42       8.008  17.227  24.514  1.00 92.24           H
ATOM    552  NE2 HIS A  42       9.910  18.223  24.635  1.00 92.24           N
ATOM    553  N   SER A  43       9.311  21.211  30.867  1.00 92.94           N
ATOM    554  H   SER A  43       9.162  20.238  31.096  1.00 92.94           H
ATOM    555  CA  SER A  43       9.538  22.148  31.964  1.00 92.94           C
ATOM    556  HA  SER A  43       9.863  23.085  31.510  1.00 92.94           H
ATOM    557  C   SER A  43      10.671  21.730  32.891  1.00 92.94           C
ATOM    558  CB  SER A  43       8.265  22.470  32.753  1.00 92.94           C
ATOM    559  HB2 SER A  43       7.550  22.970  32.099  1.00 92.94           H
ATOM    560  HB3 SER A  43       8.514  23.157  33.562  1.00 92.94           H
ATOM    561  O   SER A  43      10.981  20.554  33.075  1.00 92.94           O
ATOM    562  OG  SER A  43       7.656  21.322  33.297  1.00 92.94           O
ATOM    563  HG  SER A  43       7.034  21.027  32.629  1.00 92.94           H
ATOM    564  N   GLY A  44      11.307  22.725  33.500  1.00 87.87           N
ATOM    565  H   GLY A  44      11.052  23.674  33.264  1.00 87.87           H
ATOM    566  CA  GLY A  44      12.339  22.526  34.506  1.00 87.87           C
ATOM    567  HA2 GLY A  44      13.268  22.236  34.017  1.00 87.87           H
ATOM    568  HA3 GLY A  44      12.038  21.722  35.178  1.00 87.87           H
ATOM    569  C   GLY A  44      12.567  23.788  35.326  1.00 87.87           C
ATOM    570  O   GLY A  44      11.974  24.835  35.070  1.00 87.87           O
ATOM    571  N   ALA A  45      13.431  23.701  36.338  1.00 81.22           N
ATOM    572  H   ALA A  45      13.897  22.822  36.514  1.00 81.22           H
ATOM    573  CA  ALA A  45      13.834  24.885  37.091  1.00 81.22           C
ATOM    574  HA  ALA A  45      12.943  25.338  37.524  1.00 81.22           H
ATOM    575  C   ALA A  45      14.484  25.922  36.158  1.00 81.22           C
ATOM    576  CB  ALA A  45      14.775  24.470  38.228  1.00 81.22           C
ATOM    577  HB1 ALA A  45      15.050  25.346  38.815  1.00 81.22           H
ATOM    578  HB2 ALA A  45      14.277  23.751  38.878  1.00 81.22           H
ATOM    579  HB3 ALA A  45      15.681  24.023  37.817  1.00 81.22           H
ATOM    580  O   ALA A  45      15.067  25.570  35.127  1.00 81.22           O
ATOM    581  N   THR A  46      14.423  27.200  36.523  1.00 75.45           N
ATOM    582  H   THR A  46      13.896  27.461  37.345  1.00 75.45           H
ATOM    583  CA  THR A  46      15.119  28.263  35.790  1.00 75.45           C
ATOM    584  HA  THR A  46      14.659  28.365  34.808  1.00 75.45           H
ATOM    585  C   THR A  46      16.599  27.902  35.613  1.00 75.45           C
ATOM    586  CB  THR A  46      14.981  29.591  36.540  1.00 75.45           C
ATOM    587  HB  THR A  46      15.484  29.516  37.504  1.00 75.45           H
ATOM    588  O   THR A  46      17.283  27.578  36.581  1.00 75.45           O
ATOM    589  CG2 THR A  46      15.567  30.773  35.771  1.00 75.45           C
ATOM    590 HG21 THR A  46      15.084  30.868  34.798  1.00 75.45           H
ATOM    591 HG22 THR A  46      15.405  31.686  36.343  1.00 75.45           H
ATOM    592 HG23 THR A  46      16.641  30.639  35.635  1.00 75.45           H
ATOM    593  OG1 THR A  46      13.614  29.857  36.770  1.00 75.45           O
ATOM    594  HG1 THR A  46      13.124  29.684  35.963  1.00 75.45           H
ATOM    595  N   GLY A  47      17.083  27.925  34.367  1.00 72.46           N
ATOM    596  H   GLY A  47      16.459  28.191  33.619  1.00 72.46           H
ATOM    597  CA  GLY A  47      18.444  27.502  34.008  1.00 72.46           C
ATOM    598  HA2 GLY A  47      18.785  28.103  33.165  1.00 72.46           H
ATOM    599  HA3 GLY A  47      19.118  27.690  34.843  1.00 72.46           H
ATOM    600  C   GLY A  47      18.595  26.025  33.613  1.00 72.46           C
ATOM    601  O   GLY A  47      19.688  25.617  33.243  1.00 72.46           O
ATOM    602  N   SER A  48      17.518  25.233  33.624  1.00 85.01           N
ATOM    603  H   SER A  48      16.657  25.598  34.006  1.00 85.01           H
ATOM    604  CA  SER A  48      17.526  23.822  33.187  1.00 85.01           C
ATOM    605  HA  SER A  48      18.373  23.320  33.654  1.00 85.01           H
ATOM    606  C   SER A  48      17.668  23.611  31.674  1.00 85.01           C
ATOM    607  CB  SER A  48      16.246  23.119  33.647  1.00 85.01           C
ATOM    608  HB2 SER A  48      16.197  23.123  34.736  1.00 85.01           H
ATOM    609  HB3 SER A  48      16.253  22.085  33.303  1.00 85.01           H
ATOM    610  O   SER A  48      17.841  22.478  31.237  1.00 85.01           O
ATOM    611  OG  SER A  48      15.114  23.781  33.118  1.00 85.01           O
ATOM    612  HG  SER A  48      14.887  24.492  33.722  1.00 85.01           H
ATOM    613  N   GLY A  49      17.562  24.671  30.866  1.00 88.49           N
ATOM    614  H   GLY A  49      17.445  25.581  31.287  1.00 88.49           H
ATOM    615  CA  GLY A  49      17.514  24.561  29.404  1.00 88.49           C
ATOM    616  HA2 GLY A  49      17.799  25.517  28.962  1.00 88.49           H
ATOM    617  HA3 GLY A  49      18.231  23.810  29.073  1.00 88.49           H
ATOM    618  C   GLY A  49      16.140  24.170  28.846  1.00 88.49           C
ATOM    619  O   GLY A  49      16.005  24.046  27.635  1.00 88.49           O
ATOM    620  N   GLN A  50      15.118  24.033  29.698  1.00 93.05           N
ATOM    621  H   GLN A  50      15.289  24.130  30.688  1.00 93.05           H
ATOM    622  CA  GLN A  50      13.742  23.750  29.281  1.00 93.05           C
ATOM    623  HA  GLN A  50      13.788  23.141  28.378  1.00 93.05           H
ATOM    624  C   GLN A  50      12.957  25.034  28.956  1.00 93.05           C
ATOM    625  CB  GLN A  50      13.036  22.939  30.377  1.00 93.05           C
ATOM    626  HB2 GLN A  50      11.977  22.849  30.133  1.00 93.05           H
ATOM    627  HB3 GLN A  50      13.108  23.476  31.323  1.00 93.05           H
ATOM    628  O   GLN A  50      13.136  26.038  29.653  1.00 93.05           O
ATOM    629  CG  GLN A  50      13.628  21.528  30.543  1.00 93.05           C
ATOM    630  HG2 GLN A  50      13.139  21.038  31.385  1.00 93.05           H
ATOM    631  HG3 GLN A  50      14.690  21.600  30.775  1.00 93.05           H
ATOM    632  CD  GLN A  50      13.437  20.646  29.311  1.00 93.05           C
ATOM    633  NE2 GLN A  50      14.192  19.581  29.170  1.00 93.05           N
ATOM    634 HE21 GLN A  50      13.987  19.023  28.354  1.00 93.05           H
ATOM    635 HE22 GLN A  50      14.883  19.330  29.863  1.00 93.05           H
ATOM    636  OE1 GLN A  50      12.613  20.888  28.450  1.00 93.05           O
ATOM    637  N   PRO A  51      12.071  25.026  27.944  1.00 92.29           N
ATOM    638  CA  PRO A  51      11.306  26.202  27.523  1.00 92.29           C
ATOM    639  HA  PRO A  51      11.988  27.032  27.339  1.00 92.29           H
ATOM    640  C   PRO A  51      10.278  26.672  28.558  1.00 92.29           C
ATOM    641  CB  PRO A  51      10.642  25.810  26.199  1.00 92.29           C
ATOM    642  HB2 PRO A  51      11.283  26.104  25.368  1.00 92.29           H
ATOM    643  HB3 PRO A  51       9.652  26.252  26.086  1.00 92.29           H
ATOM    644  O   PRO A  51       9.923  27.849  28.547  1.00 92.29           O
ATOM    645  CG  PRO A  51      10.563  24.289  26.260  1.00 92.29           C
ATOM    646  HG2 PRO A  51       9.659  23.987  26.788  1.00 92.29           H
ATOM    647  HG3 PRO A  51      10.601  23.841  25.267  1.00 92.29           H
ATOM    648  CD  PRO A  51      11.790  23.899  27.070  1.00 92.29           C
ATOM    649  HD2 PRO A  51      12.634  23.738  26.399  1.00 92.29           H
ATOM    650  HD3 PRO A  51      11.586  22.993  27.641  1.00 92.29           H
ATOM    651  N   TRP A  52       9.851  25.814  29.490  1.00 96.85           N
ATOM    652  H   TRP A  52      10.110  24.842  29.398  1.00 96.85           H
ATOM    653  CA  TRP A  52       8.861  26.156  30.515  1.00 96.85           C
ATOM    654  HA  TRP A  52       8.550  27.192  30.377  1.00 96.85           H
ATOM    655  C   TRP A  52       9.404  26.040  31.944  1.00 96.85           C
ATOM    656  CB  TRP A  52       7.617  25.292  30.301  1.00 96.85           C
ATOM    657  HB2 TRP A  52       7.886  24.242  30.415  1.00 96.85           H
ATOM    658  HB3 TRP A  52       6.876  25.534  31.063  1.00 96.85           H
ATOM    659  O   TRP A  52      10.245  25.200  32.257  1.00 96.85           O
ATOM    660  CG  TRP A  52       6.987  25.467  28.959  1.00 96.85           C
ATOM    661  CD1 TRP A  52       7.147  24.645  27.900  1.00 96.85           C
ATOM    662  HD1 TRP A  52       7.727  23.734  27.894  1.00 96.85           H
ATOM    663  CD2 TRP A  52       6.076  26.515  28.513  1.00 96.85           C
ATOM    664  CE2 TRP A  52       5.729  26.265  27.155  1.00 96.85           C
ATOM    665  CE3 TRP A  52       5.479  27.631  29.135  1.00 96.85           C
ATOM    666  HE3 TRP A  52       5.706  27.834  30.171  1.00 96.85           H
ATOM    667  NE1 TRP A  52       6.417  25.122  26.835  1.00 96.85           N
ATOM    668  HE1 TRP A  52       6.281  24.594  25.985  1.00 96.85           H
ATOM    669  CH2 TRP A  52       4.278  28.193  27.085  1.00 96.85           C
ATOM    670  HH2 TRP A  52       3.591  28.836  26.555  1.00 96.85           H
ATOM    671  CZ2 TRP A  52       4.852  27.087  26.438  1.00 96.85           C
ATOM    672  HZ2 TRP A  52       4.645  26.875  25.400  1.00 96.85           H
ATOM    673  CZ3 TRP A  52       4.592  28.464  28.429  1.00 96.85           C
ATOM    674  HZ3 TRP A  52       4.147  29.318  28.920  1.00 96.85           H
ATOM    675  N   THR A  53       8.873  26.857  32.853  1.00 95.98           N
ATOM    676  H   THR A  53       8.272  27.597  32.518  1.00 95.98           H
ATOM    677  CA  THR A  53       9.042  26.711  34.307  1.00 95.98           C
ATOM    678  HA  THR A  53       9.649  25.831  34.522  1.00 95.98           H
ATOM    679  C   THR A  53       7.668  26.521  34.944  1.00 95.98           C
ATOM    680  CB  THR A  53       9.760  27.927  34.918  1.00 95.98           C
ATOM    681  HB  THR A  53       9.192  28.834  34.711  1.00 95.98           H
ATOM    682  O   THR A  53       6.785  27.358  34.757  1.00 95.98           O
ATOM    683  CG2 THR A  53       9.947  27.785  36.430  1.00 95.98           C
ATOM    684 HG21 THR A  53      10.552  28.613  36.801  1.00 95.98           H
ATOM    685 HG22 THR A  53      10.451  26.845  36.654  1.00 95.98           H
ATOM    686 HG23 THR A  53       8.981  27.813  36.934  1.00 95.98           H
ATOM    687  OG1 THR A  53      11.064  28.072  34.397  1.00 95.98           O
ATOM    688  HG1 THR A  53      11.042  28.720  33.689  1.00 95.98           H
ATOM    689  N   SER A  54       7.466  25.444  35.712  1.00 95.21           N
ATOM    690  H   SER A  54       8.222  24.788  35.844  1.00 95.21           H
ATOM    691  CA  SER A  54       6.228  25.266  36.485  1.00 95.21           C
ATOM    692  HA  SER A  54       5.380  25.408  35.816  1.00 95.21           H
ATOM    693  C   SER A  54       6.142  26.306  37.608  1.00 95.21           C
ATOM    694  CB  SER A  54       6.128  23.856  37.070  1.00 95.21           C
ATOM    695  HB2 SER A  54       6.198  23.117  36.271  1.00 95.21           H
ATOM    696  HB3 SER A  54       6.942  23.697  37.777  1.00 95.21           H
ATOM    697  O   SER A  54       7.079  26.477  38.385  1.00 95.21           O
ATOM    698  OG  SER A  54       4.889  23.716  37.741  1.00 95.21           O
ATOM    699  HG  SER A  54       4.232  23.439  37.098  1.00 95.21           H
ATOM    700  N   THR A  55       5.002  26.988  37.706  1.00 93.97           N
ATOM    701  H   THR A  55       4.271  26.755  37.049  1.00 93.97           H
ATOM    702  CA  THR A  55       4.697  27.981  38.756  1.00 93.97           C
ATOM    703  HA  THR A  55       5.619  28.207  39.292  1.00 93.97           H
ATOM    704  C   THR A  55       3.737  27.448  39.822  1.00 93.97           C
ATOM    705  CB  THR A  55       4.200  29.307  38.169  1.00 93.97           C
ATOM    706  HB  THR A  55       3.953  29.988  38.984  1.00 93.97           H
ATOM    707  O   THR A  55       3.335  28.183  40.723  1.00 93.97           O
ATOM    708  CG2 THR A  55       5.255  29.978  37.298  1.00 93.97           C
ATOM    709 HG21 THR A  55       4.884  30.959  37.001  1.00 93.97           H
ATOM    710 HG22 THR A  55       5.455  29.381  36.408  1.00 93.97           H
ATOM    711 HG23 THR A  55       6.178  30.103  37.863  1.00 93.97           H
ATOM    712  OG1 THR A  55       3.058  29.115  37.376  1.00 93.97           O
ATOM    713  HG1 THR A  55       3.251  28.410  36.754  1.00 93.97           H
ATOM    714  N   GLY A  56       3.421  26.151  39.765  1.00 92.05           N
ATOM    715  H   GLY A  56       3.787  25.614  38.991  1.00 92.05           H
ATOM    716  CA  GLY A  56       2.615  25.445  40.755  1.00 92.05           C
ATOM    717  HA2 GLY A  56       3.073  24.473  40.939  1.00 92.05           H
ATOM    718  HA3 GLY A  56       2.615  25.997  41.695  1.00 92.05           H
ATOM    719  C   GLY A  56       1.163  25.211  40.339  1.00 92.05           C
ATOM    720  O   GLY A  56       0.703  25.641  39.279  1.00 92.05           O
ATOM    721  N   ALA A  57       0.448  24.480  41.196  1.00 93.09           N
ATOM    722  H   ALA A  57       0.894  24.155  42.042  1.00 93.09           H
ATOM    723  CA  ALA A  57      -0.941  24.102  40.975  1.00 93.09           C
ATOM    724  HA  ALA A  57      -0.997  23.560  40.031  1.00 93.09           H
ATOM    725  C   ALA A  57      -1.859  25.330  40.883  1.00 93.09           C
ATOM    726  CB  ALA A  57      -1.388  23.155  42.095  1.00 93.09           C
ATOM    727  HB1 ALA A  57      -2.411  22.830  41.904  1.00 93.09           H
ATOM    728  HB2 ALA A  57      -1.346  23.665  43.057  1.00 93.09           H
ATOM    729  HB3 ALA A  57      -0.743  22.276  42.114  1.00 93.09           H
ATOM    730  O   ALA A  57      -1.691  26.303  41.622  1.00 93.09           O
ATOM    731  N   CYS A  58      -2.863  25.251  40.018  1.00 93.36           N
ATOM    732  H   CYS A  58      -2.962  24.400  39.483  1.00 93.36           H
ATOM    733  CA  CYS A  58      -3.872  26.275  39.803  1.00 93.36           C
ATOM    734  HA  CYS A  58      -3.767  27.026  40.587  1.00 93.36           H
ATOM    735  C   CYS A  58      -5.288  25.684  39.900  1.00 93.36           C
ATOM    736  CB  CYS A  58      -3.589  26.974  38.471  1.00 93.36           C
ATOM    737  HB2 CYS A  58      -4.178  27.890  38.432  1.00 93.36           H
ATOM    738  HB3 CYS A  58      -2.538  27.262  38.465  1.00 93.36           H
ATOM    739  O   CYS A  58      -5.486  24.481  39.726  1.00 93.36           O
ATOM    740  SG  CYS A  58      -3.908  26.006  36.968  1.00 93.36           S
ATOM    741  N   ALA A  59      -6.288  26.515  40.200  1.00 85.91           N
ATOM    742  H   ALA A  59      -6.072  27.489  40.356  1.00 85.91           H
ATOM    743  CA  ALA A  59      -7.691  26.101  40.251  1.00 85.91           C
ATOM    744  HA  ALA A  59      -7.810  25.191  39.663  1.00 85.91           H
ATOM    745  C   ALA A  59      -8.618  27.166  39.642  1.00 85.91           C
ATOM    746  CB  ALA A  59      -8.062  25.777  41.705  1.00 85.91           C
ATOM    747  HB1 ALA A  59      -7.414  24.985  42.080  1.00 85.91           H
ATOM    748  HB2 ALA A  59      -9.098  25.442  41.754  1.00 85.91           H
ATOM    749  HB3 ALA A  59      -7.942  26.667  42.322  1.00 85.91           H
ATOM    750  O   ALA A  59      -8.470  28.355  39.916  1.00 85.91           O
ATOM    751  N   GLY A  60      -9.600  26.731  38.847  1.00 76.04           N
ATOM    752  H   GLY A  60      -9.607  25.749  38.612  1.00 76.04           H
ATOM    753  CA  GLY A  60     -10.598  27.589  38.193  1.00 76.04           C
ATOM    754  HA2 GLY A  60     -10.533  28.609  38.572  1.00 76.04           H
ATOM    755  HA3 GLY A  60     -11.591  27.210  38.433  1.00 76.04           H
ATOM    756  C   GLY A  60     -10.451  27.643  36.668  1.00 76.04           C
ATOM    757  O   GLY A  60      -9.355  27.512  36.134  1.00 76.04           O
ATOM    758  N   THR A  61     -11.563  27.818  35.952  1.00 54.32           N
ATOM    759  H   THR A  61     -12.451  27.914  36.423  1.00 54.32           H
ATOM    760  CA  THR A  61     -11.581  27.992  34.491  1.00 54.32           C
ATOM    761  HA  THR A  61     -10.907  27.271  34.026  1.00 54.32           H
ATOM    762  C   THR A  61     -11.103  29.399  34.132  1.00 54.32           C
ATOM    763  CB  THR A  61     -12.999  27.765  33.933  1.00 54.32           C
ATOM    764  HB  THR A  61     -13.059  28.169  32.922  1.00 54.32           H
ATOM    765  O   THR A  61     -11.811  30.367  34.414  1.00 54.32           O
ATOM    766  CG2 THR A  61     -13.366  26.283  33.884  1.00 54.32           C
ATOM    767 HG21 THR A  61     -13.333  25.854  34.885  1.00 54.32           H
ATOM    768 HG22 THR A  61     -14.373  26.174  33.480  1.00 54.32           H
ATOM    769 HG23 THR A  61     -12.667  25.751  33.239  1.00 54.32           H
ATOM    770  OG1 THR A  61     -13.948  28.413  34.755  1.00 54.32           O
ATOM    771  HG1 THR A  61     -13.728  29.347  34.721  1.00 54.32           H
ATOM    772  N   GLY A  62      -9.917  29.522  33.528  1.00 46.99           N
ATOM    773  H   GLY A  62      -9.349  28.698  33.389  1.00 46.99           H
ATOM    774  CA  GLY A  62      -9.405  30.793  33.009  1.00 46.99           C
ATOM    775  HA2 GLY A  62      -9.264  31.494  33.832  1.00 46.99           H
ATOM    776  HA3 GLY A  62      -8.440  30.633  32.528  1.00 46.99           H
ATOM    777  C   GLY A  62     -10.372  31.385  31.979  1.00 46.99           C
ATOM    778  O   GLY A  62     -10.588  30.802  30.918  1.00 46.99           O
ATOM    779  N   GLY A  63     -11.003  32.511  32.321  1.00 35.25           N
ATOM    780  H   GLY A  63     -10.769  32.928  33.211  1.00 35.25           H
ATOM    781  CA  GLY A  63     -11.990  33.206  31.497  1.00 35.25           C
ATOM    782  HA2 GLY A  63     -12.280  32.575  30.657  1.00 35.25           H
ATOM    783  HA3 GLY A  63     -12.882  33.394  32.095  1.00 35.25           H
ATOM    784  C   GLY A  63     -11.481  34.550  30.967  1.00 35.25           C
ATOM    785  O   GLY A  63     -10.930  35.341  31.728  1.00 35.25           O
ATOM    786  N   GLY A  64     -11.762  34.805  29.681  1.00 33.58           N
ATOM    787  H   GLY A  64     -12.139  34.034  29.150  1.00 33.58           H
ATOM    788  CA  GLY A  64     -11.638  36.092  28.972  1.00 33.58           C
ATOM    789  HA2 GLY A  64     -11.684  36.909  29.691  1.00 33.58           H
ATOM    790  HA3 GLY A  64     -12.480  36.196  28.287  1.00 33.58           H
ATOM    791  C   GLY A  64     -10.324  36.234  28.189  1.00 33.58           C
ATOM    792  O   GLY A  64      -9.256  36.135  28.768  1.00 33.58           O
ATOM    793  N   GLY A  65     -10.270  36.459  26.876  1.00 29.29           N
ATOM    794  H   GLY A  65      -9.315  36.464  26.546  1.00 29.29           H
ATOM    795  CA  GLY A  65     -11.262  36.943  25.922  1.00 29.29           C
ATOM    796  HA2 GLY A  65     -11.556  36.137  25.249  1.00 29.29           H
ATOM    797  HA3 GLY A  65     -12.142  37.326  26.438  1.00 29.29           H
ATOM    798  C   GLY A  65     -10.640  38.091  25.121  1.00 29.29           C
ATOM    799  O   GLY A  65     -10.552  39.200  25.634  1.00 29.29           O
ATOM    800  N   THR A  66     -10.243  37.853  23.869  1.00 32.32           N
ATOM    801  H   THR A  66     -10.202  36.905  23.524  1.00 32.32           H
ATOM    802  CA  THR A  66     -10.124  38.916  22.862  1.00 32.32           C
ATOM    803  HA  THR A  66     -10.659  39.785  23.246  1.00 32.32           H
ATOM    804  C   THR A  66     -10.836  38.489  21.584  1.00 32.32           C
ATOM    805  CB  THR A  66      -8.697  39.414  22.584  1.00 32.32           C
ATOM    806  HB  THR A  66      -8.715  40.039  21.691  1.00 32.32           H
ATOM    807  O   THR A  66     -10.645  37.417  21.022  1.00 32.32           O
ATOM    808  CG2 THR A  66      -8.146  40.249  23.739  1.00 32.32           C
ATOM    809 HG21 THR A  66      -7.166  40.644  23.472  1.00 32.32           H
ATOM    810 HG22 THR A  66      -8.817  41.083  23.947  1.00 32.32           H
ATOM    811 HG23 THR A  66      -8.052  39.634  24.634  1.00 32.32           H
ATOM    812  OG1 THR A  66      -7.815  38.345  22.372  1.00 32.32           O
ATOM    813  HG1 THR A  66      -6.966  38.699  22.096  1.00 32.32           H
ATOM    814  N   THR A  67     -11.751  39.368  21.212  1.00 27.26           N
ATOM    815  H   THR A  67     -11.771  40.219  21.756  1.00 27.26           H
ATOM    816  CA  THR A  67     -12.639  39.414  20.059  1.00 27.26           C
ATOM    817  HA  THR A  67     -13.508  38.779  20.230  1.00 27.26           H
ATOM    818  C   THR A  67     -11.990  39.040  18.723  1.00 27.26           C
ATOM    819  CB  THR A  67     -13.086  40.886  19.961  1.00 27.26           C
ATOM    820  HB  THR A  67     -13.600  41.055  19.014  1.00 27.26           H
ATOM    821  O   THR A  67     -11.071  39.722  18.276  1.00 27.26           O
ATOM    822  CG2 THR A  67     -14.010  41.295  21.111  1.00 27.26           C
ATOM    823 HG21 THR A  67     -14.311  42.333  20.972  1.00 27.26           H
ATOM    824 HG22 THR A  67     -13.505  41.204  22.073  1.00 27.26           H
ATOM    825 HG23 THR A  67     -14.902  40.669  21.108  1.00 27.26           H
ATOM    826  OG1 THR A  67     -11.952  41.729  20.050  1.00 27.26           O
ATOM    827  HG1 THR A  67     -11.332  41.416  19.387  1.00 27.26           H
ATOM    828  N   ASN A  68     -12.580  38.073  18.018  1.00 34.52           N
ATOM    829  H   ASN A  68     -13.230  37.455  18.482  1.00 34.52           H
ATOM    830  CA  ASN A  68     -12.647  38.079  16.555  1.00 34.52           C
ATOM    831  HA  ASN A  68     -12.539  39.116  16.237  1.00 34.52           H
ATOM    832  C   ASN A  68     -14.047  37.566  16.137  1.00 34.52           C
ATOM    833  CB  ASN A  68     -11.481  37.262  15.960  1.00 34.52           C
ATOM    834  HB2 ASN A  68     -10.618  37.331  16.622  1.00 34.52           H
ATOM    835  HB3 ASN A  68     -11.766  36.213  15.884  1.00 34.52           H
ATOM    836  O   ASN A  68     -14.524  36.596  16.734  1.00 34.52           O
ATOM    837  CG  ASN A  68     -11.023  37.770  14.600  1.00 34.52           C
ATOM    838  ND2 ASN A  68     -10.212  37.016  13.900  1.00 34.52           N
ATOM    839 HD21 ASN A  68      -9.900  36.123  14.254  1.00 34.52           H
ATOM    840 HD22 ASN A  68      -9.916  37.386  13.008  1.00 34.52           H
ATOM    841  OD1 ASN A  68     -11.355  38.853  14.154  1.00 34.52           O
ATOM    842  N   PRO A  69     -14.769  38.218  15.207  1.00 30.67           N
ATOM    843  CA  PRO A  69     -16.156  37.891  14.912  1.00 30.67           C
ATOM    844  HA  PRO A  69     -16.695  37.657  15.830  1.00 30.67           H
ATOM    845  C   PRO A  69     -16.206  36.683  13.971  1.00 30.67           C
ATOM    846  CB  PRO A  69     -16.741  39.167  14.303  1.00 30.67           C
ATOM    847  HB2 PRO A  69     -17.561  38.957  13.617  1.00 30.67           H
ATOM    848  HB3 PRO A  69     -17.078  39.824  15.105  1.00 30.67           H
ATOM    849  O   PRO A  69     -15.754  36.743  12.833  1.00 30.67           O
ATOM    850  CG  PRO A  69     -15.554  39.812  13.589  1.00 30.67           C
ATOM    851  HG2 PRO A  69     -15.528  39.484  12.550  1.00 30.67           H
ATOM    852  HG3 PRO A  69     -15.606  40.899  13.638  1.00 30.67           H
ATOM    853  CD  PRO A  69     -14.321  39.280  14.318  1.00 30.67           C
ATOM    854  HD2 PRO A  69     -13.852  40.088  14.880  1.00 30.67           H
ATOM    855  HD3 PRO A  69     -13.636  38.876  13.573  1.00 30.67           H
ATOM    856  N   GLY A  70     -16.752  35.573  14.461  1.00 28.97           N
ATOM    857  H   GLY A  70     -16.947  35.549  15.451  1.00 28.97           H
ATOM    858  CA  GLY A  70     -16.890  34.334  13.691  1.00 28.97           C
ATOM    859  HA2 GLY A  70     -17.567  34.504  12.855  1.00 28.97           H
ATOM    860  HA3 GLY A  70     -15.917  34.044  13.294  1.00 28.97           H
ATOM    861  C   GLY A  70     -17.432  33.180  14.528  1.00 28.97           C
ATOM    862  O   GLY A  70     -16.964  32.054  14.414  1.00 28.97           O
ATOM    863  N   GLY A  71     -18.376  33.465  15.429  1.00 27.32           N
ATOM    864  H   GLY A  71     -18.744  34.405  15.451  1.00 27.32           H
ATOM    865  CA  GLY A  71     -19.045  32.457  16.248  1.00 27.32           C
ATOM    866  HA2 GLY A  71     -19.535  32.939  17.094  1.00 27.32           H
ATOM    867  HA3 GLY A  71     -18.317  31.742  16.629  1.00 27.32           H
ATOM    868  C   GLY A  71     -20.101  31.714  15.438  1.00 27.32           C
ATOM    869  O   GLY A  71     -21.277  32.061  15.491  1.00 27.32           O
ATOM    870  N   GLY A  72     -19.672  30.701  14.688  1.00 30.29           N
ATOM    871  H   GLY A  72     -18.675  30.552  14.628  1.00 30.29           H
ATOM    872  CA  GLY A  72     -20.549  29.644  14.204  1.00 30.29           C
ATOM    873  HA2 GLY A  72     -20.082  29.139  13.358  1.00 30.29           H
ATOM    874  HA3 GLY A  72     -21.504  30.057  13.881  1.00 30.29           H
ATOM    875  C   GLY A  72     -20.770  28.623  15.315  1.00 30.29           C
ATOM    876  O   GLY A  72     -19.895  27.818  15.622  1.00 30.29           O
ATOM    877  N   THR A  73     -21.946  28.658  15.923  1.00 27.86           N
ATOM    878  H   THR A  73     -22.606  29.372  15.648  1.00 27.86           H
ATOM    879  CA  THR A  73     -22.502  27.578  16.736  1.00 27.86           C
ATOM    880  HA  THR A  73     -21.862  27.402  17.601  1.00 27.86           H
ATOM    881  C   THR A  73     -22.582  26.286  15.913  1.00 27.86           C
ATOM    882  CB  THR A  73     -23.919  27.972  17.211  1.00 27.86           C
ATOM    883  HB  THR A  73     -24.546  27.082  17.271  1.00 27.86           H
ATOM    884  O   THR A  73     -23.424  26.152  15.031  1.00 27.86           O
ATOM    885  CG2 THR A  73     -23.899  28.633  18.585  1.00 27.86           C
ATOM    886 HG21 THR A  73     -24.912  28.906  18.880  1.00 27.86           H
ATOM    887 HG22 THR A  73     -23.278  29.529  18.554  1.00 27.86           H
ATOM    888 HG23 THR A  73     -23.492  27.939  19.320  1.00 27.86           H
ATOM    889  OG1 THR A  73     -24.519  28.913  16.339  1.00 27.86           O
ATOM    890  HG1 THR A  73     -25.469  28.873  16.466  1.00 27.86           H
ATOM    891  N   THR A  74     -21.751  25.293  16.225  1.00 32.50           N
ATOM    892  H   THR A  74     -21.010  25.463  16.889  1.00 32.50           H
ATOM    893  CA  THR A  74     -21.995  23.889  15.847  1.00 32.50           C
ATOM    894  HA  THR A  74     -22.877  23.813  15.211  1.00 32.50           H
ATOM    895  C   THR A  74     -22.314  23.166  17.159  1.00 32.50           C
ATOM    896  CB  THR A  74     -20.818  23.294  15.047  1.00 32.50           C
ATOM    897  HB  THR A  74     -21.002  22.232  14.885  1.00 32.50           H
ATOM    898  O   THR A  74     -21.474  23.030  18.036  1.00 32.50           O
ATOM    899  CG2 THR A  74     -20.656  23.984  13.690  1.00 32.50           C
ATOM    900 HG21 THR A  74     -20.435  25.044  13.818  1.00 32.50           H
ATOM    901 HG22 THR A  74     -19.844  23.511  13.137  1.00 32.50           H
ATOM    902 HG23 THR A  74     -21.576  23.880  13.115  1.00 32.50           H
ATOM    903  OG1 THR A  74     -19.584  23.452  15.702  1.00 32.50           O
ATOM    904  HG1 THR A  74     -19.269  24.341  15.522  1.00 32.50           H
ATOM    905  N   THR A  75     -23.587  22.988  17.525  1.00 27.85           N
ATOM    906  H   THR A  75     -23.682  23.171  18.513  1.00 27.85           H
ATOM    907  CA  THR A  75     -24.481  21.892  17.098  1.00 27.85           C
ATOM    908  HA  THR A  75     -25.211  21.781  17.900  1.00 27.85           H
ATOM    909  C   THR A  75     -23.721  20.566  16.946  1.00 27.85           C
ATOM    910  CB  THR A  75     -25.294  22.207  15.829  1.00 27.85           C
ATOM    911  HB  THR A  75     -24.654  22.144  14.949  1.00 27.85           H
ATOM    912  O   THR A  75     -22.726  20.559  16.225  1.00 27.85           O
ATOM    913  CG2 THR A  75     -26.484  21.255  15.673  1.00 27.85           C
ATOM    914 HG21 THR A  75     -26.136  20.231  15.541  1.00 27.85           H
ATOM    915 HG22 THR A  75     -27.053  21.538  14.788  1.00 27.85           H
ATOM    916 HG23 THR A  75     -27.135  21.317  16.545  1.00 27.85           H
ATOM    917  OG1 THR A  75     -25.845  23.501  15.912  1.00 27.85           O
ATOM    918  HG1 THR A  75     -25.207  24.129  15.564  1.00 27.85           H
ATOM    919  N   PRO A  76     -24.162  19.437  17.546  1.00 30.10           N
ATOM    920  CA  PRO A  76     -23.648  18.118  17.179  1.00 30.10           C
ATOM    921  HA  PRO A  76     -22.566  18.096  17.308  1.00 30.10           H
ATOM    922  C   PRO A  76     -23.976  17.874  15.699  1.00 30.10           C
ATOM    923  CB  PRO A  76     -24.282  17.110  18.145  1.00 30.10           C
ATOM    924  HB2 PRO A  76     -24.650  16.224  17.628  1.00 30.10           H
ATOM    925  HB3 PRO A  76     -23.539  16.814  18.887  1.00 30.10           H
ATOM    926  O   PRO A  76     -25.080  17.472  15.340  1.00 30.10           O
ATOM    927  CG  PRO A  76     -25.422  17.853  18.843  1.00 30.10           C
ATOM    928  HG2 PRO A  76     -25.368  17.706  19.922  1.00 30.10           H
ATOM    929  HG3 PRO A  76     -26.381  17.495  18.468  1.00 30.10           H
ATOM    930  CD  PRO A  76     -25.255  19.333  18.497  1.00 30.10           C
ATOM    931  HD2 PRO A  76     -25.019  19.899  19.398  1.00 30.10           H
ATOM    932  HD3 PRO A  76     -26.181  19.702  18.057  1.00 30.10           H
ATOM    933  N   GLY A  77     -23.041  18.261  14.837  1.00 28.40           N
ATOM    934  H   GLY A  77     -22.205  18.677  15.221  1.00 28.40           H
ATOM    935  CA  GLY A  77     -23.208  18.374  13.400  1.00 28.40           C
ATOM    936  HA2 GLY A  77     -22.834  19.341  13.065  1.00 28.40           H
ATOM    937  HA3 GLY A  77     -24.261  18.303  13.128  1.00 28.40           H
ATOM    938  C   GLY A  77     -22.409  17.293  12.696  1.00 28.40           C
ATOM    939  O   GLY A  77     -21.209  17.180  12.921  1.00 28.40           O
ATOM    940  N   THR A  78     -23.133  16.515  11.887  1.00 35.21           N
ATOM    941  H   THR A  78     -24.128  16.659  11.985  1.00 35.21           H
ATOM    942  CA  THR A  78     -22.754  15.939  10.582  1.00 35.21           C
ATOM    943  HA  THR A  78     -23.400  15.076  10.420  1.00 35.21           H
ATOM    944  C   THR A  78     -21.316  15.431  10.431  1.00 35.21           C
ATOM    945  CB  THR A  78     -23.090  16.946   9.468  1.00 35.21           C
ATOM    946  HB  THR A  78     -22.664  16.604   8.525  1.00 35.21           H
ATOM    947  O   THR A  78     -20.377  16.215  10.488  1.00 35.21           O
ATOM    948  CG2 THR A  78     -24.606  17.095   9.304  1.00 35.21           C
ATOM    949 HG21 THR A  78     -25.053  17.504  10.210  1.00 35.21           H
ATOM    950 HG22 THR A  78     -24.806  17.778   8.478  1.00 35.21           H
ATOM    951 HG23 THR A  78     -25.054  16.128   9.074  1.00 35.21           H
ATOM    952  OG1 THR A  78     -22.584  18.223   9.783  1.00 35.21           O
ATOM    953  HG1 THR A  78     -21.638  18.119   9.905  1.00 35.21           H
ATOM    954  N   GLY A  79     -21.181  14.118  10.186  1.00 44.21           N
ATOM    955  H   GLY A  79     -22.030  13.575  10.113  1.00 44.21           H
ATOM    956  CA  GLY A  79     -19.927  13.364  10.037  1.00 44.21           C
ATOM    957  HA2 GLY A  79     -19.613  13.021  11.023  1.00 44.21           H
ATOM    958  HA3 GLY A  79     -20.104  12.481   9.423  1.00 44.21           H
ATOM    959  C   GLY A  79     -18.767  14.137   9.402  1.00 44.21           C
ATOM    960  O   GLY A  79     -18.957  14.929   8.483  1.00 44.21           O
ATOM    961  N   GLY A  80     -17.561  13.913   9.929  1.00 54.30           N
ATOM    962  H   GLY A  80     -17.452  13.075  10.482  1.00 54.30           H
ATOM    963  CA  GLY A  80     -16.358  14.628   9.518  1.00 54.30           C
ATOM    964  HA2 GLY A  80     -15.487  14.198  10.012  1.00 54.30           H
ATOM    965  HA3 GLY A  80     -16.454  15.672   9.816  1.00 54.30           H
ATOM    966  C   GLY A  80     -16.149  14.558   8.005  1.00 54.30           C
ATOM    967  O   GLY A  80     -16.378  13.518   7.392  1.00 54.30           O
ATOM    968  N   SER A  81     -15.708  15.676   7.423  1.00 65.30           N
ATOM    969  H   SER A  81     -15.563  16.476   8.022  1.00 65.30           H
ATOM    970  CA  SER A  81     -15.554  15.913   5.978  1.00 65.30           C
ATOM    971  HA  SER A  81     -16.464  15.575   5.482  1.00 65.30           H
ATOM    972  C   SER A  81     -14.388  15.139   5.334  1.00 65.30           C
ATOM    973  CB  SER A  81     -15.429  17.428   5.745  1.00 65.30           C
ATOM    974  HB2 SER A  81     -14.537  17.798   6.252  1.00 65.30           H
ATOM    975  HB3 SER A  81     -16.302  17.932   6.159  1.00 65.30           H
ATOM    976  O   SER A  81     -13.652  15.693   4.521  1.00 65.30           O
ATOM    977  OG  SER A  81     -15.333  17.738   4.374  1.00 65.30           O
ATOM    978  HG  SER A  81     -14.612  17.206   4.030  1.00 65.30           H
ATOM    979  N   GLY A  82     -14.185  13.875   5.705  1.00 66.26           N
ATOM    980  H   GLY A  82     -14.890  13.451   6.291  1.00 66.26           H
ATOM    981  CA  GLY A  82     -13.295  12.989   4.962  1.00 66.26           C
ATOM    982  HA2 GLY A  82     -12.320  13.461   4.842  1.00 66.26           H
ATOM    983  HA3 GLY A  82     -13.163  12.049   5.498  1.00 66.26           H
ATOM    984  C   GLY A  82     -13.872  12.683   3.580  1.00 66.26           C
ATOM    985  O   GLY A  82     -15.092  12.662   3.392  1.00 66.26           O
ATOM    986  N   GLY A  83     -12.989  12.437   2.621  1.00 75.22           N
ATOM    987  H   GLY A  83     -12.007  12.425   2.855  1.00 75.22           H
ATOM    988  CA  GLY A  83     -13.355  11.962   1.297  1.00 75.22           C
ATOM    989  HA2 GLY A  83     -12.462  11.935   0.672  1.00 75.22           H
ATOM    990  HA3 GLY A  83     -14.065  12.659   0.851  1.00 75.22           H
ATOM    991  C   GLY A  83     -13.977  10.569   1.318  1.00 75.22           C
ATOM    992  O   GLY A  83     -14.013   9.871   2.333  1.00 75.22           O
ATOM    993  N   THR A  84     -14.496  10.158   0.163  1.00 73.99           N
ATOM    994  H   THR A  84     -14.381  10.752  -0.645  1.00 73.99           H
ATOM    995  CA  THR A  84     -15.023   8.806  -0.047  1.00 73.99           C
ATOM    996  HA  THR A  84     -14.897   8.217   0.862  1.00 73.99           H
ATOM    997  C   THR A  84     -14.240   8.124  -1.158  1.00 73.99           C
ATOM    998  CB  THR A  84     -16.520   8.834  -0.383  1.00 73.99           C
ATOM    999  HB  THR A  84     -16.669   9.362  -1.325  1.00 73.99           H
ATOM   1000  O   THR A  84     -14.211   8.629  -2.278  1.00 73.99           O
ATOM   1001  CG2 THR A  84     -17.124   7.434  -0.486  1.00 73.99           C
ATOM   1002 HG21 THR A  84     -16.618   6.873  -1.272  1.00 73.99           H
ATOM   1003 HG22 THR A  84     -18.186   7.513  -0.720  1.00 73.99           H
ATOM   1004 HG23 THR A  84     -16.997   6.907   0.459  1.00 73.99           H
ATOM   1005  OG1 THR A  84     -17.241   9.497   0.629  1.00 73.99           O
ATOM   1006  HG1 THR A  84     -16.663  10.179   0.980  1.00 73.99           H
ATOM   1007  N   ALA A  85     -13.669   6.952  -0.882  1.00 76.65           N
ATOM   1008  H   ALA A  85     -13.708   6.596   0.062  1.00 76.65           H
ATOM   1009  CA  ALA A  85     -13.165   6.067  -1.928  1.00 76.65           C
ATOM   1010  HA  ALA A  85     -12.916   6.645  -2.818  1.00 76.65           H
ATOM   1011  C   ALA A  85     -14.243   5.041  -2.297  1.00 76.65           C
ATOM   1012  CB  ALA A  85     -11.886   5.375  -1.461  1.00 76.65           C
ATOM   1013  HB1 ALA A  85     -11.087   6.101  -1.306  1.00 76.65           H
ATOM   1014  HB2 ALA A  85     -11.574   4.675  -2.236  1.00 76.65           H
ATOM   1015  HB3 ALA A  85     -12.069   4.830  -0.535  1.00 76.65           H
ATOM   1016  O   ALA A  85     -14.609   4.200  -1.479  1.00 76.65           O
ATOM   1017  N   LYS A  86     -14.751   5.091  -3.533  1.00 77.54           N
ATOM   1018  H   LYS A  86     -14.377   5.781  -4.169  1.00 77.54           H
ATOM   1019  CA  LYS A  86     -15.544   3.997  -4.113  1.00 77.54           C
ATOM   1020  HA  LYS A  86     -15.681   3.215  -3.367  1.00 77.54           H
ATOM   1021  C   LYS A  86     -14.772   3.376  -5.266  1.00 77.54           C
ATOM   1022  CB  LYS A  86     -16.927   4.470  -4.582  1.00 77.54           C
ATOM   1023  HB2 LYS A  86     -17.380   3.669  -5.166  1.00 77.54           H
ATOM   1024  HB3 LYS A  86     -16.817   5.342  -5.227  1.00 77.54           H
ATOM   1025  O   LYS A  86     -14.259   4.101  -6.110  1.00 77.54           O
ATOM   1026  CG  LYS A  86     -17.858   4.802  -3.411  1.00 77.54           C
ATOM   1027  HG2 LYS A  86     -17.487   5.695  -2.907  1.00 77.54           H
ATOM   1028  HG3 LYS A  86     -17.867   3.970  -2.706  1.00 77.54           H
ATOM   1029  CD  LYS A  86     -19.284   5.059  -3.906  1.00 77.54           C
ATOM   1030  HD2 LYS A  86     -19.272   5.890  -4.612  1.00 77.54           H
ATOM   1031  HD3 LYS A  86     -19.654   4.165  -4.408  1.00 77.54           H
ATOM   1032  CE  LYS A  86     -20.185   5.399  -2.716  1.00 77.54           C
ATOM   1033  HE2 LYS A  86     -19.790   6.289  -2.227  1.00 77.54           H
ATOM   1034  HE3 LYS A  86     -20.134   4.580  -1.999  1.00 77.54           H
ATOM   1035  NZ  LYS A  86     -21.586   5.622  -3.148  1.00 77.54           N
ATOM   1036  HZ1 LYS A  86     -21.951   4.791  -3.591  1.00 77.54           H
ATOM   1037  HZ2 LYS A  86     -21.625   6.387  -3.807  1.00 77.54           H
ATOM   1038  HZ3 LYS A  86     -22.163   5.851  -2.351  1.00 77.54           H
ATOM   1039  N   GLY A  87     -14.774   2.047  -5.322  1.00 86.19           N
ATOM   1040  H   GLY A  87     -15.131   1.532  -4.530  1.00 86.19           H
ATOM   1041  CA  GLY A  87     -14.113   1.290  -6.381  1.00 86.19           C
ATOM   1042  HA2 GLY A  87     -14.319   1.761  -7.342  1.00 86.19           H
ATOM   1043  HA3 GLY A  87     -14.509   0.275  -6.409  1.00 86.19           H
ATOM   1044  C   GLY A  87     -12.598   1.200  -6.207  1.00 86.19           C
ATOM   1045  O   GLY A  87     -12.070   1.408  -5.112  1.00 86.19           O
ATOM   1046  N   LEU A  88     -11.932   0.857  -7.308  1.00 96.08           N
ATOM   1047  H   LEU A  88     -12.444   0.740  -8.171  1.00 96.08           H
ATOM   1048  CA  LEU A  88     -10.491   0.665  -7.378  1.00 96.08           C
ATOM   1049  HA  LEU A  88     -10.193   0.008  -6.561  1.00 96.08           H
ATOM   1050  C   LEU A  88      -9.763   2.005  -7.220  1.00 96.08           C
ATOM   1051  CB  LEU A  88     -10.173  -0.062  -8.698  1.00 96.08           C
ATOM   1052  HB2 LEU A  88     -10.494   0.544  -9.545  1.00 96.08           H
ATOM   1053  HB3 LEU A  88     -10.762  -0.980  -8.709  1.00 96.08           H
ATOM   1054  O   LEU A  88     -10.028   2.953  -7.958  1.00 96.08           O
ATOM   1055  CG  LEU A  88      -8.687  -0.435  -8.863  1.00 96.08           C
ATOM   1056  HG  LEU A  88      -8.220  -0.523  -7.882  1.00 96.08           H
ATOM   1057  CD1 LEU A  88      -8.550  -1.780  -9.575  1.00 96.08           C
ATOM   1058 HD11 LEU A  88      -9.040  -1.743 -10.548  1.00 96.08           H
ATOM   1059 HD12 LEU A  88      -7.493  -2.005  -9.716  1.00 96.08           H
ATOM   1060 HD13 LEU A  88      -9.002  -2.565  -8.969  1.00 96.08           H
ATOM   1061  CD2 LEU A  88      -7.926   0.603  -9.689  1.00 96.08           C
ATOM   1062 HD21 LEU A  88      -8.322   0.650 -10.704  1.00 96.08           H
ATOM   1063 HD22 LEU A  88      -8.004   1.591  -9.234  1.00 96.08           H
ATOM   1064 HD23 LEU A  88      -6.872   0.329  -9.724  1.00 96.08           H
ATOM   1065  N   VAL A  89      -8.838   2.078  -6.263  1.00 97.34           N
ATOM   1066  H   VAL A  89      -8.702   1.273  -5.668  1.00 97.34           H
ATOM   1067  CA  VAL A  89      -7.936   3.225  -6.100  1.00 97.34           C
ATOM   1068  HA  VAL A  89      -8.285   4.049  -6.723  1.00 97.34           H
ATOM   1069  C   VAL A  89      -6.548   2.859  -6.594  1.00 97.34           C
ATOM   1070  CB  VAL A  89      -7.924   3.733  -4.648  1.00 97.34           C
ATOM   1071  HB  VAL A  89      -7.814   2.892  -3.963  1.00 97.34           H
ATOM   1072  O   VAL A  89      -5.958   1.897  -6.116  1.00 97.34           O
ATOM   1073  CG1 VAL A  89      -6.810   4.750  -4.361  1.00 97.34           C
ATOM   1074 HG11 VAL A  89      -6.864   5.585  -5.060  1.00 97.34           H
ATOM   1075 HG12 VAL A  89      -6.896   5.123  -3.341  1.00 97.34           H
ATOM   1076 HG13 VAL A  89      -5.834   4.273  -4.451  1.00 97.34           H
ATOM   1077  CG2 VAL A  89      -9.259   4.443  -4.378  1.00 97.34           C
ATOM   1078 HG21 VAL A  89      -9.376   5.279  -5.068  1.00 97.34           H
ATOM   1079 HG22 VAL A  89     -10.091   3.756  -4.533  1.00 97.34           H
ATOM   1080 HG23 VAL A  89      -9.275   4.832  -3.360  1.00 97.34           H
ATOM   1081  N   PHE A  90      -6.031   3.659  -7.525  1.00 98.22           N
ATOM   1082  H   PHE A  90      -6.595   4.409  -7.897  1.00 98.22           H
ATOM   1083  CA  PHE A  90      -4.621   3.653  -7.880  1.00 98.22           C
ATOM   1084  HA  PHE A  90      -4.184   2.705  -7.565  1.00 98.22           H
ATOM   1085  C   PHE A  90      -3.899   4.784  -7.153  1.00 98.22           C
ATOM   1086  CB  PHE A  90      -4.444   3.732  -9.395  1.00 98.22           C
ATOM   1087  HB2 PHE A  90      -4.998   4.590  -9.774  1.00 98.22           H
ATOM   1088  HB3 PHE A  90      -4.871   2.837  -9.848  1.00 98.22           H
ATOM   1089  O   PHE A  90      -4.187   5.953  -7.414  1.00 98.22           O
ATOM   1090  CG  PHE A  90      -2.990   3.853  -9.806  1.00 98.22           C
ATOM   1091  CD1 PHE A  90      -2.541   5.037 -10.417  1.00 98.22           C
ATOM   1092  HD1 PHE A  90      -3.229   5.850 -10.597  1.00 98.22           H
ATOM   1093  CD2 PHE A  90      -2.079   2.810  -9.546  1.00 98.22           C
ATOM   1094  HD2 PHE A  90      -2.416   1.892  -9.089  1.00 98.22           H
ATOM   1095  CE1 PHE A  90      -1.200   5.164 -10.806  1.00 98.22           C
ATOM   1096  HE1 PHE A  90      -0.855   6.061 -11.299  1.00 98.22           H
ATOM   1097  CE2 PHE A  90      -0.730   2.947  -9.914  1.00 98.22           C
ATOM   1098  HE2 PHE A  90      -0.042   2.132  -9.749  1.00 98.22           H
ATOM   1099  CZ  PHE A  90      -0.305   4.114 -10.574  1.00 98.22           C
ATOM   1100  HZ  PHE A  90       0.701   4.202 -10.958  1.00 98.22           H
ATOM   1101  N   SER A  91      -2.990   4.449  -6.237  1.00 98.43           N
ATOM   1102  H   SER A  91      -2.823   3.469  -6.058  1.00 98.43           H
ATOM   1103  CA  SER A  91      -2.174   5.450  -5.542  1.00 98.43           C
ATOM   1104  HA  SER A  91      -2.091   6.320  -6.194  1.00 98.43           H
ATOM   1105  C   SER A  91      -0.764   4.930  -5.251  1.00 98.43           C
ATOM   1106  CB  SER A  91      -2.862   5.978  -4.277  1.00 98.43           C
ATOM   1107  HB2 SER A  91      -3.806   6.440  -4.567  1.00 98.43           H
ATOM   1108  HB3 SER A  91      -2.230   6.745  -3.829  1.00 98.43           H
ATOM   1109  O   SER A  91      -0.590   4.105  -4.353  1.00 98.43           O
ATOM   1110  OG  SER A  91      -3.140   5.005  -3.300  1.00 98.43           O
ATOM   1111  HG  SER A  91      -2.527   5.120  -2.570  1.00 98.43           H
ATOM   1112  N   PRO A  92       0.262   5.414  -5.972  1.00 98.78           N
ATOM   1113  CA  PRO A  92       1.657   5.176  -5.626  1.00 98.78           C
ATOM   1114  HA  PRO A  92       1.899   4.125  -5.781  1.00 98.78           H
ATOM   1115  C   PRO A  92       1.941   5.593  -4.185  1.00 98.78           C
ATOM   1116  CB  PRO A  92       2.471   6.047  -6.585  1.00 98.78           C
ATOM   1117  HB2 PRO A  92       2.665   7.022  -6.139  1.00 98.78           H
ATOM   1118  HB3 PRO A  92       3.420   5.575  -6.840  1.00 98.78           H
ATOM   1119  O   PRO A  92       1.475   6.649  -3.739  1.00 98.78           O
ATOM   1120  CG  PRO A  92       1.543   6.241  -7.782  1.00 98.78           C
ATOM   1121  HG2 PRO A  92       1.769   7.155  -8.332  1.00 98.78           H
ATOM   1122  HG3 PRO A  92       1.570   5.375  -8.444  1.00 98.78           H
ATOM   1123  CD  PRO A  92       0.174   6.293  -7.123  1.00 98.78           C
ATOM   1124  HD2 PRO A  92      -0.593   5.968  -7.826  1.00 98.78           H
ATOM   1125  HD3 PRO A  92      -0.026   7.304  -6.767  1.00 98.78           H
ATOM   1126  N   TYR A  93       2.749   4.810  -3.475  1.00 98.87           N
ATOM   1127  H   TYR A  93       3.127   3.969  -3.888  1.00 98.87           H
ATOM   1128  CA  TYR A  93       3.302   5.258  -2.204  1.00 98.87           C
ATOM   1129  HA  TYR A  93       2.510   5.720  -1.616  1.00 98.87           H
ATOM   1130  C   TYR A  93       4.371   6.315  -2.462  1.00 98.87           C
ATOM   1131  CB  TYR A  93       3.858   4.091  -1.382  1.00 98.87           C
ATOM   1132  HB2 TYR A  93       4.604   4.489  -0.695  1.00 98.87           H
ATOM   1133  HB3 TYR A  93       4.366   3.386  -2.039  1.00 98.87           H
ATOM   1134  O   TYR A  93       5.271   6.136  -3.284  1.00 98.87           O
ATOM   1135  CG  TYR A  93       2.812   3.357  -0.565  1.00 98.87           C
ATOM   1136  CD1 TYR A  93       2.851   3.404   0.841  1.00 98.87           C
ATOM   1137  HD1 TYR A  93       3.662   3.911   1.343  1.00 98.87           H
ATOM   1138  CD2 TYR A  93       1.810   2.607  -1.207  1.00 98.87           C
ATOM   1139  HD2 TYR A  93       1.795   2.536  -2.285  1.00 98.87           H
ATOM   1140  CE1 TYR A  93       1.881   2.730   1.609  1.00 98.87           C
ATOM   1141  HE1 TYR A  93       1.930   2.730   2.688  1.00 98.87           H
ATOM   1142  CE2 TYR A  93       0.841   1.928  -0.446  1.00 98.87           C
ATOM   1143  HE2 TYR A  93       0.077   1.332  -0.922  1.00 98.87           H
ATOM   1144  OH  TYR A  93      -0.106   1.358   1.658  1.00 98.87           O
ATOM   1145  HH  TYR A  93      -0.032   1.427   2.612  1.00 98.87           H
ATOM   1146  CZ  TYR A  93       0.871   1.988   0.962  1.00 98.87           C
ATOM   1147  N   LYS A  94       4.291   7.417  -1.727  1.00 98.63           N
ATOM   1148  H   LYS A  94       3.498   7.498  -1.107  1.00 98.63           H
ATOM   1149  CA  LYS A  94       5.319   8.443  -1.637  1.00 98.63           C
ATOM   1150  HA  LYS A  94       6.081   8.261  -2.394  1.00 98.63           H
ATOM   1151  C   LYS A  94       5.969   8.336  -0.270  1.00 98.63           C
ATOM   1152  CB  LYS A  94       4.671   9.812  -1.906  1.00 98.63           C
ATOM   1153  HB2 LYS A  94       3.784   9.922  -1.282  1.00 98.63           H
ATOM   1154  HB3 LYS A  94       4.356   9.808  -2.949  1.00 98.63           H
ATOM   1155  O   LYS A  94       5.384   8.783   0.714  1.00 98.63           O
ATOM   1156  CG  LYS A  94       5.576  11.031  -1.673  1.00 98.63           C
ATOM   1157  HG2 LYS A  94       5.776  11.132  -0.607  1.00 98.63           H
ATOM   1158  HG3 LYS A  94       5.048  11.925  -2.005  1.00 98.63           H
ATOM   1159  CD  LYS A  94       6.904  10.920  -2.424  1.00 98.63           C
ATOM   1160  HD2 LYS A  94       7.427  10.025  -2.087  1.00 98.63           H
ATOM   1161  HD3 LYS A  94       6.735  10.830  -3.497  1.00 98.63           H
ATOM   1162  CE  LYS A  94       7.777  12.136  -2.140  1.00 98.63           C
ATOM   1163  HE2 LYS A  94       7.504  12.560  -1.173  1.00 98.63           H
ATOM   1164  HE3 LYS A  94       7.631  12.886  -2.917  1.00 98.63           H
ATOM   1165  NZ  LYS A  94       9.183  11.714  -2.089  1.00 98.63           N
ATOM   1166  HZ1 LYS A  94       9.828  12.484  -1.988  1.00 98.63           H
ATOM   1167  HZ2 LYS A  94       9.335  11.101  -1.301  1.00 98.63           H
ATOM   1168  HZ3 LYS A  94       9.427  11.181  -2.912  1.00 98.63           H
ATOM   1169  N   ASP A  95       7.189   7.799  -0.237  1.00 97.87           N
ATOM   1170  H   ASP A  95       7.576   7.384  -1.073  1.00 97.87           H
ATOM   1171  CA  ASP A  95       8.082   8.011   0.901  1.00 97.87           C
ATOM   1172  HA  ASP A  95       7.606   7.639   1.808  1.00 97.87           H
ATOM   1173  C   ASP A  95       8.321   9.515   1.021  1.00 97.87           C
ATOM   1174  CB  ASP A  95       9.413   7.274   0.730  1.00 97.87           C
ATOM   1175  HB2 ASP A  95       9.954   7.689  -0.120  1.00 97.87           H
ATOM   1176  HB3 ASP A  95       9.214   6.227   0.501  1.00 97.87           H
ATOM   1177  O   ASP A  95       8.992  10.132   0.185  1.00 97.87           O
ATOM   1178  CG  ASP A  95      10.292   7.376   1.988  1.00 97.87           C
ATOM   1179  OD1 ASP A  95      10.251   8.430   2.675  1.00 97.87           O
ATOM   1180  OD2 ASP A  95      11.071   6.434   2.215  1.00 97.87           O
ATOM   1181  N   VAL A  96       7.711  10.128   2.027  1.00 96.87           N
ATOM   1182  H   VAL A  96       7.174   9.564   2.671  1.00 96.87           H
ATOM   1183  CA  VAL A  96       7.708  11.579   2.169  1.00 96.87           C
ATOM   1184  HA  VAL A  96       7.428  12.006   1.206  1.00 96.87           H
ATOM   1185  C   VAL A  96       9.091  12.117   2.503  1.00 96.87           C
ATOM   1186  CB  VAL A  96       6.671  12.054   3.194  1.00 96.87           C
ATOM   1187  HB  VAL A  96       6.607  13.138   3.093  1.00 96.87           H
ATOM   1188  O   VAL A  96       9.342  13.288   2.243  1.00 96.87           O
ATOM   1189  CG1 VAL A  96       5.280  11.476   2.903  1.00 96.87           C
ATOM   1190 HG11 VAL A  96       5.250  10.413   3.143  1.00 96.87           H
ATOM   1191 HG12 VAL A  96       4.533  11.975   3.520  1.00 96.87           H
ATOM   1192 HG13 VAL A  96       5.035  11.585   1.846  1.00 96.87           H
ATOM   1193  CG2 VAL A  96       7.046  11.755   4.647  1.00 96.87           C
ATOM   1194 HG21 VAL A  96       7.057  10.680   4.828  1.00 96.87           H
ATOM   1195 HG22 VAL A  96       6.317  12.241   5.294  1.00 96.87           H
ATOM   1196 HG23 VAL A  96       8.022  12.171   4.894  1.00 96.87           H
ATOM   1197  N   THR A  97       9.981  11.282   3.048  1.00 95.97           N
ATOM   1198  H   THR A  97       9.732  10.306   3.126  1.00 95.97           H
ATOM   1199  CA  THR A  97      11.341  11.663   3.448  1.00 95.97           C
ATOM   1200  HA  THR A  97      11.315  12.672   3.859  1.00 95.97           H
ATOM   1201  C   THR A  97      12.293  11.680   2.256  1.00 95.97           C
ATOM   1202  CB  THR A  97      11.890  10.736   4.543  1.00 95.97           C
ATOM   1203  HB  THR A  97      12.797  11.196   4.933  1.00 95.97           H
ATOM   1204  O   THR A  97      13.201  12.516   2.187  1.00 95.97           O
ATOM   1205  CG2 THR A  97      10.928  10.545   5.713  1.00 95.97           C
ATOM   1206 HG21 THR A  97      11.421   9.937   6.471  1.00 95.97           H
ATOM   1207 HG22 THR A  97      10.027  10.025   5.387  1.00 95.97           H
ATOM   1208 HG23 THR A  97      10.662  11.513   6.138  1.00 95.97           H
ATOM   1209  OG1 THR A  97      12.245   9.467   4.051  1.00 95.97           O
ATOM   1210  HG1 THR A  97      11.484   9.026   3.666  1.00 95.97           H
ATOM   1211  N   VAL A  98      12.050  10.820   1.262  1.00 96.37           N
ATOM   1212  H   VAL A  98      11.315  10.141   1.396  1.00 96.37           H
ATOM   1213  CA  VAL A  98      12.815  10.808   0.015  1.00 96.37           C
ATOM   1214  HA  VAL A  98      13.872  10.739   0.274  1.00 96.37           H
ATOM   1215  C   VAL A  98      12.587  12.125  -0.722  1.00 96.37           C
ATOM   1216  CB  VAL A  98      12.470   9.582  -0.848  1.00 96.37           C
ATOM   1217  HB  VAL A  98      11.392   9.526  -0.998  1.00 96.37           H
ATOM   1218  O   VAL A  98      11.462  12.511  -1.021  1.00 96.37           O
ATOM   1219  CG1 VAL A  98      13.156   9.657  -2.214  1.00 96.37           C
ATOM   1220 HG11 VAL A  98      13.027   8.709  -2.736  1.00 96.37           H
ATOM   1221 HG12 VAL A  98      14.220   9.858  -2.089  1.00 96.37           H
ATOM   1222 HG13 VAL A  98      12.695  10.442  -2.814  1.00 96.37           H
ATOM   1223  CG2 VAL A  98      12.961   8.298  -0.171  1.00 96.37           C
ATOM   1224 HG21 VAL A  98      14.049   8.282  -0.121  1.00 96.37           H
ATOM   1225 HG22 VAL A  98      12.570   8.227   0.844  1.00 96.37           H
ATOM   1226 HG23 VAL A  98      12.613   7.429  -0.729  1.00 96.37           H
ATOM   1227  N   ASN A  99      13.668  12.839  -1.029  1.00 96.95           N
ATOM   1228  H   ASN A  99      14.563  12.479  -0.730  1.00 96.95           H
ATOM   1229  CA  ASN A  99      13.630  14.142  -1.698  1.00 96.95           C
ATOM   1230  HA  ASN A  99      14.658  14.506  -1.718  1.00 96.95           H
ATOM   1231  C   ASN A  99      12.851  15.255  -0.964  1.00 96.95           C
ATOM   1232  CB  ASN A  99      13.188  13.963  -3.171  1.00 96.95           C
ATOM   1233  HB2 ASN A  99      12.207  13.491  -3.217  1.00 96.95           H
ATOM   1234  HB3 ASN A  99      13.107  14.935  -3.657  1.00 96.95           H
ATOM   1235  O   ASN A  99      12.632  16.296  -1.580  1.00 96.95           O
ATOM   1236  CG  ASN A  99      14.182  13.154  -3.974  1.00 96.95           C
ATOM   1237  ND2 ASN A  99      13.755  12.122  -4.666  1.00 96.95           N
ATOM   1238 HD21 ASN A  99      14.448  11.565  -5.145  1.00 96.95           H
ATOM   1239 HD22 ASN A  99      12.793  11.815  -4.644  1.00 96.95           H
ATOM   1240  OD1 ASN A  99      15.359  13.474  -4.006  1.00 96.95           O
ATOM   1241  N   LEU A 100      12.477  15.109   0.315  1.00 97.38           N
ATOM   1242  H   LEU A 100      12.664  14.235   0.785  1.00 97.38           H
ATOM   1243  CA  LEU A 100      11.790  16.161   1.080  1.00 97.38           C
ATOM   1244  HA  LEU A 100      10.804  16.303   0.638  1.00 97.38           H
ATOM   1245  C   LEU A 100      12.554  17.496   1.030  1.00 97.38           C
ATOM   1246  CB  LEU A 100      11.631  15.707   2.544  1.00 97.38           C
ATOM   1247  HB2 LEU A 100      12.623  15.673   2.996  1.00 97.38           H
ATOM   1248  HB3 LEU A 100      11.243  14.688   2.569  1.00 97.38           H
ATOM   1249  O   LEU A 100      13.781  17.528   1.158  1.00 97.38           O
ATOM   1250  CG  LEU A 100      10.732  16.611   3.411  1.00 97.38           C
ATOM   1251  HG  LEU A 100      11.106  17.635   3.373  1.00 97.38           H
ATOM   1252  CD1 LEU A 100       9.265  16.608   2.987  1.00 97.38           C
ATOM   1253 HD11 LEU A 100       9.177  16.925   1.948  1.00 97.38           H
ATOM   1254 HD12 LEU A 100       8.849  15.606   3.090  1.00 97.38           H
ATOM   1255 HD13 LEU A 100       8.696  17.288   3.622  1.00 97.38           H
ATOM   1256  CD2 LEU A 100      10.767  16.159   4.861  1.00 97.38           C
ATOM   1257 HD21 LEU A 100      11.797  16.138   5.215  1.00 97.38           H
ATOM   1258 HD22 LEU A 100      10.338  15.162   4.963  1.00 97.38           H
ATOM   1259 HD23 LEU A 100      10.204  16.871   5.465  1.00 97.38           H
ATOM   1260  N   ASP A 101      11.844  18.618   0.887  1.00 96.34           N
ATOM   1261  H   ASP A 101      10.839  18.567   0.797  1.00 96.34           H
ATOM   1262  CA  ASP A 101      12.445  19.920   1.181  1.00 96.34           C
ATOM   1263  HA  ASP A 101      13.490  19.910   0.873  1.00 96.34           H
ATOM   1264  C   ASP A 101      12.414  20.183   2.687  1.00 96.34           C
ATOM   1265  CB  ASP A 101      11.773  21.038   0.383  1.00 96.34           C
ATOM   1266  HB2 ASP A 101      10.711  21.072   0.625  1.00 96.34           H
ATOM   1267  HB3 ASP A 101      11.876  20.808  -0.678  1.00 96.34           H
ATOM   1268  O   ASP A 101      11.436  20.695   3.224  1.00 96.34           O
ATOM   1269  CG  ASP A 101      12.408  22.414   0.630  1.00 96.34           C
ATOM   1270  OD1 ASP A 101      13.397  22.534   1.396  1.00 96.34           O
ATOM   1271  OD2 ASP A 101      11.901  23.373   0.010  1.00 96.34           O
ATOM   1272  N   TRP A 102      13.513  19.859   3.363  1.00 94.22           N
ATOM   1273  H   TRP A 102      14.218  19.327   2.872  1.00 94.22           H
ATOM   1274  CA  TRP A 102      13.673  20.010   4.812  1.00 94.22           C
ATOM   1275  HA  TRP A 102      12.870  19.467   5.310  1.00 94.22           H
ATOM   1276  C   TRP A 102      13.598  21.456   5.322  1.00 94.22           C
ATOM   1277  CB  TRP A 102      15.003  19.366   5.213  1.00 94.22           C
ATOM   1278  HB2 TRP A 102      15.152  19.506   6.284  1.00 94.22           H
ATOM   1279  HB3 TRP A 102      15.820  19.871   4.697  1.00 94.22           H
ATOM   1280  O   TRP A 102      13.445  21.663   6.521  1.00 94.22           O
ATOM   1281  CG  TRP A 102      15.069  17.899   4.929  1.00 94.22           C
ATOM   1282  CD1 TRP A 102      15.595  17.318   3.826  1.00 94.22           C
ATOM   1283  HD1 TRP A 102      16.049  17.846   3.000  1.00 94.22           H
ATOM   1284  CD2 TRP A 102      14.514  16.811   5.729  1.00 94.22           C
ATOM   1285  CE2 TRP A 102      14.738  15.586   5.034  1.00 94.22           C
ATOM   1286  CE3 TRP A 102      13.817  16.741   6.955  1.00 94.22           C
ATOM   1287  HE3 TRP A 102      13.615  17.648   7.506  1.00 94.22           H
ATOM   1288  NE1 TRP A 102      15.403  15.952   3.886  1.00 94.22           N
ATOM   1289  HE1 TRP A 102      15.634  15.314   3.138  1.00 94.22           H
ATOM   1290  CH2 TRP A 102      13.603  14.314   6.741  1.00 94.22           C
ATOM   1291  HH2 TRP A 102      13.245  13.372   7.128  1.00 94.22           H
ATOM   1292  CZ2 TRP A 102      14.290  14.352   5.518  1.00 94.22           C
ATOM   1293  HZ2 TRP A 102      14.457  13.445   4.955  1.00 94.22           H
ATOM   1294  CZ3 TRP A 102      13.372  15.502   7.458  1.00 94.22           C
ATOM   1295  HZ3 TRP A 102      12.840  15.455   8.397  1.00 94.22           H
ATOM   1296  N   ASN A 103      13.677  22.465   4.446  1.00 95.93           N
ATOM   1297  H   ASN A 103      13.742  22.256   3.460  1.00 95.93           H
ATOM   1298  CA  ASN A 103      13.487  23.859   4.861  1.00 95.93           C
ATOM   1299  HA  ASN A 103      13.910  24.002   5.855  1.00 95.93           H
ATOM   1300  C   ASN A 103      12.006  24.243   4.937  1.00 95.93           C
ATOM   1301  CB  ASN A 103      14.209  24.799   3.890  1.00 95.93           C
ATOM   1302  HB2 ASN A 103      14.099  25.825   4.240  1.00 95.93           H
ATOM   1303  HB3 ASN A 103      13.748  24.725   2.905  1.00 95.93           H
ATOM   1304  O   ASN A 103      11.641  25.154   5.674  1.00 95.93           O
ATOM   1305  CG  ASN A 103      15.686  24.503   3.785  1.00 95.93           C
ATOM   1306  ND2 ASN A 103      16.122  24.052   2.635  1.00 95.93           N
ATOM   1307 HD21 ASN A 103      15.432  23.767   1.955  1.00 95.93           H
ATOM   1308 HD22 ASN A 103      17.095  23.783   2.606  1.00 95.93           H
ATOM   1309  OD1 ASN A 103      16.457  24.660   4.714  1.00 95.93           O
ATOM   1310  N   THR A 104      11.159  23.588   4.139  1.00 96.42           N
ATOM   1311  H   THR A 104      11.525  22.844   3.562  1.00 96.42           H
ATOM   1312  CA  THR A 104       9.737  23.940   3.994  1.00 96.42           C
ATOM   1313  HA  THR A 104       9.506  24.777   4.653  1.00 96.42           H
ATOM   1314  C   THR A 104       8.790  22.818   4.412  1.00 96.42           C
ATOM   1315  CB  THR A 104       9.424  24.397   2.561  1.00 96.42           C
ATOM   1316  HB  THR A 104       8.381  24.710   2.524  1.00 96.42           H
ATOM   1317  O   THR A 104       7.582  23.038   4.482  1.00 96.42           O
ATOM   1318  CG2 THR A 104      10.288  25.572   2.106  1.00 96.42           C
ATOM   1319 HG21 THR A 104      11.333  25.271   2.033  1.00 96.42           H
ATOM   1320 HG22 THR A 104       9.951  25.914   1.128  1.00 96.42           H
ATOM   1321 HG23 THR A 104      10.200  26.389   2.823  1.00 96.42           H
ATOM   1322  OG1 THR A 104       9.605  23.355   1.631  1.00 96.42           O
ATOM   1323  HG1 THR A 104      10.404  23.531   1.128  1.00 96.42           H
ATOM   1324  N   ASN A 105       9.323  21.627   4.692  1.00 97.89           N
ATOM   1325  H   ASN A 105      10.323  21.535   4.578  1.00 97.89           H
ATOM   1326  CA  ASN A 105       8.605  20.373   4.920  1.00 97.89           C
ATOM   1327  HA  ASN A 105       9.363  19.592   4.982  1.00 97.89           H
ATOM   1328  C   ASN A 105       7.695  19.953   3.754  1.00 97.89           C
ATOM   1329  CB  ASN A 105       7.893  20.418   6.282  1.00 97.89           C
ATOM   1330  HB2 ASN A 105       7.422  19.454   6.476  1.00 97.89           H
ATOM   1331  HB3 ASN A 105       7.111  21.177   6.264  1.00 97.89           H
ATOM   1332  O   ASN A 105       6.800  19.129   3.935  1.00 97.89           O
ATOM   1333  CG  ASN A 105       8.857  20.697   7.415  1.00 97.89           C
ATOM   1334  ND2 ASN A 105       8.512  21.584   8.317  1.00 97.89           N
ATOM   1335 HD21 ASN A 105       7.647  22.096   8.220  1.00 97.89           H
ATOM   1336 HD22 ASN A 105       9.207  21.778   9.024  1.00 97.89           H
ATOM   1337  OD1 ASN A 105       9.929  20.130   7.505  1.00 97.89           O
ATOM   1338  N   VAL A 106       7.899  20.508   2.554  1.00 97.78           N
ATOM   1339  H   VAL A 106       8.675  21.145   2.449  1.00 97.78           H
ATOM   1340  CA  VAL A 106       7.097  20.178   1.371  1.00 97.78           C
ATOM   1341  HA  VAL A 106       6.074  19.983   1.695  1.00 97.78           H
ATOM   1342  C   VAL A 106       7.636  18.912   0.718  1.00 97.78           C
ATOM   1343  CB  VAL A 106       7.044  21.344   0.371  1.00 97.78           C
ATOM   1344  HB  VAL A 106       8.057  21.617   0.077  1.00 97.78           H
ATOM   1345  O   VAL A 106       8.825  18.816   0.400  1.00 97.78           O
ATOM   1346  CG1 VAL A 106       6.247  20.994  -0.897  1.00 97.78           C
ATOM   1347 HG11 VAL A 106       6.760  20.205  -1.448  1.00 97.78           H
ATOM   1348 HG12 VAL A 106       5.248  20.645  -0.632  1.00 97.78           H
ATOM   1349 HG13 VAL A 106       6.187  21.861  -1.554  1.00 97.78           H
ATOM   1350  CG2 VAL A 106       6.359  22.567   0.997  1.00 97.78           C
ATOM   1351 HG21 VAL A 106       5.320  22.338   1.234  1.00 97.78           H
ATOM   1352 HG22 VAL A 106       6.449  23.418   0.322  1.00 97.78           H
ATOM   1353 HG23 VAL A 106       6.865  22.835   1.925  1.00 97.78           H
ATOM   1354  N   MET A 107       6.741  17.957   0.475  1.00 97.82           N
ATOM   1355  H   MET A 107       5.791  18.099   0.787  1.00 97.82           H
ATOM   1356  CA  MET A 107       7.047  16.739  -0.264  1.00 97.82           C
ATOM   1357  HA  MET A 107       7.888  16.232   0.209  1.00 97.82           H
ATOM   1358  C   MET A 107       7.410  17.068  -1.709  1.00 97.82           C
ATOM   1359  CB  MET A 107       5.855  15.788  -0.265  1.00 97.82           C
ATOM   1360  HB2 MET A 107       6.096  14.933  -0.897  1.00 97.82           H
ATOM   1361  HB3 MET A 107       4.994  16.297  -0.699  1.00 97.82           H
ATOM   1362  O   MET A 107       6.578  17.537  -2.495  1.00 97.82           O
ATOM   1363  CG  MET A 107       5.493  15.264   1.121  1.00 97.82           C
ATOM   1364  HG2 MET A 107       6.374  14.786   1.551  1.00 97.82           H
ATOM   1365  HG3 MET A 107       5.185  16.080   1.773  1.00 97.82           H
ATOM   1366  SD  MET A 107       4.169  14.043   1.004  1.00 97.82           S
ATOM   1367  CE  MET A 107       2.725  15.080   0.673  1.00 97.82           C
ATOM   1368  HE1 MET A 107       3.006  15.981   0.127  1.00 97.82           H
ATOM   1369  HE2 MET A 107       2.270  15.351   1.626  1.00 97.82           H
ATOM   1370  HE3 MET A 107       2.001  14.519   0.083  1.00 97.82           H
ATOM   1371  N   ASN A 108       8.645  16.741  -2.071  1.00 98.33           N
ATOM   1372  H   ASN A 108       9.258  16.333  -1.381  1.00 98.33           H
ATOM   1373  CA  ASN A 108       9.121  16.805  -3.442  1.00 98.33           C
ATOM   1374  HA  ASN A 108       8.340  17.201  -4.090  1.00 98.33           H
ATOM   1375  C   ASN A 108       9.456  15.401  -3.949  1.00 98.33           C
ATOM   1376  CB  ASN A 108      10.335  17.739  -3.533  1.00 98.33           C
ATOM   1377  HB2 ASN A 108      11.107  17.362  -2.861  1.00 98.33           H
ATOM   1378  HB3 ASN A 108      10.737  17.712  -4.546  1.00 98.33           H
ATOM   1379  O   ASN A 108       9.568  14.440  -3.188  1.00 98.33           O
ATOM   1380  CG  ASN A 108      10.098  19.190  -3.179  1.00 98.33           C
ATOM   1381  ND2 ASN A 108      11.165  19.924  -2.991  1.00 98.33           N
ATOM   1382 HD21 ASN A 108      10.953  20.828  -2.596  1.00 98.33           H
ATOM   1383 HD22 ASN A 108      12.013  19.430  -2.753  1.00 98.33           H
ATOM   1384  OD1 ASN A 108       9.004  19.709  -3.092  1.00 98.33           O
ATOM   1385  N   THR A 109       9.659  15.310  -5.254  1.00 98.43           N
ATOM   1386  H   THR A 109       9.520  16.137  -5.817  1.00 98.43           H
ATOM   1387  CA  THR A 109      10.214  14.141  -5.929  1.00 98.43           C
ATOM   1388  HA  THR A 109      10.697  13.498  -5.193  1.00 98.43           H
ATOM   1389  C   THR A 109      11.272  14.583  -6.932  1.00 98.43           C
ATOM   1390  CB  THR A 109       9.111  13.321  -6.605  1.00 98.43           C
ATOM   1391  HB  THR A 109       8.409  12.972  -5.848  1.00 98.43           H
ATOM   1392  O   THR A 109      11.227  15.710  -7.430  1.00 98.43           O
ATOM   1393  CG2 THR A 109       8.343  14.109  -7.669  1.00 98.43           C
ATOM   1394 HG21 THR A 109       9.019  14.501  -8.429  1.00 98.43           H
ATOM   1395 HG22 THR A 109       7.793  14.931  -7.210  1.00 98.43           H
ATOM   1396 HG23 THR A 109       7.636  13.435  -8.152  1.00 98.43           H
ATOM   1397  OG1 THR A 109       9.701  12.205  -7.221  1.00 98.43           O
ATOM   1398  HG1 THR A 109      10.029  11.637  -6.519  1.00 98.43           H
ATOM   1399  N   ALA A 110      12.226  13.703  -7.226  1.00 97.42           N
ATOM   1400  H   ALA A 110      12.191  12.804  -6.767  1.00 97.42           H
ATOM   1401  CA  ALA A 110      13.215  13.883  -8.287  1.00 97.42           C
ATOM   1402  HA  ALA A 110      13.087  14.873  -8.726  1.00 97.42           H
ATOM   1403  C   ALA A 110      13.023  12.894  -9.451  1.00 97.42           C
ATOM   1404  CB  ALA A 110      14.619  13.837  -7.675  1.00 97.42           C
ATOM   1405  HB1 ALA A 110      14.698  14.563  -6.865  1.00 97.42           H
ATOM   1406  HB2 ALA A 110      14.820  12.839  -7.286  1.00 97.42           H
ATOM   1407  HB3 ALA A 110      15.361  14.073  -8.438  1.00 97.42           H
ATOM   1408  O   ALA A 110      13.914  12.761 -10.285  1.00 97.42           O
ATOM   1409  N   VAL A 111      11.862  12.230  -9.535  1.00 97.24           N
ATOM   1410  H   VAL A 111      11.183  12.356  -8.799  1.00 97.24           H
ATOM   1411  CA  VAL A 111      11.568  11.179 -10.528  1.00 97.24           C
ATOM   1412  HA  VAL A 111      12.249  10.348 -10.344  1.00 97.24           H
ATOM   1413  C   VAL A 111      11.795  11.631 -11.981  1.00 97.24           C
ATOM   1414  CB  VAL A 111      10.134  10.662 -10.286  1.00 97.24           C
ATOM   1415  HB  VAL A 111      10.031  10.468  -9.218  1.00 97.24           H
ATOM   1416  O   VAL A 111      12.235  10.853 -12.821  1.00 97.24           O
ATOM   1417  CG1 VAL A 111       9.044  11.663 -10.684  1.00 97.24           C
ATOM   1418 HG11 VAL A 111       9.254  12.646 -10.263  1.00 97.24           H
ATOM   1419 HG12 VAL A 111       8.960  11.720 -11.770  1.00 97.24           H
ATOM   1420 HG13 VAL A 111       8.092  11.314 -10.284  1.00 97.24           H
ATOM   1421  CG2 VAL A 111       9.872   9.344 -10.991  1.00 97.24           C
ATOM   1422 HG21 VAL A 111       9.986   9.447 -12.070  1.00 97.24           H
ATOM   1423 HG22 VAL A 111       8.860   9.004 -10.774  1.00 97.24           H
ATOM   1424 HG23 VAL A 111      10.562   8.591 -10.611  1.00 97.24           H
ATOM   1425  N   THR A 112      11.610  12.926 -12.265  1.00 93.06           N
ATOM   1426  H   THR A 112      11.308  13.522 -11.508  1.00 93.06           H
ATOM   1427  CA  THR A 112      11.815  13.539 -13.593  1.00 93.06           C
ATOM   1428  HA  THR A 112      11.671  12.767 -14.348  1.00 93.06           H
ATOM   1429  C   THR A 112      13.233  14.083 -13.820  1.00 93.06           C
ATOM   1430  CB  THR A 112      10.767  14.630 -13.857  1.00 93.06           C
ATOM   1431  HB  THR A 112      10.947  15.063 -14.841  1.00 93.06           H
ATOM   1432  O   THR A 112      13.470  14.851 -14.753  1.00 93.06           O
ATOM   1433  CG2 THR A 112       9.339  14.075 -13.844  1.00 93.06           C
ATOM   1434 HG21 THR A 112       8.701  14.616 -13.145  1.00 93.06           H
ATOM   1435 HG22 THR A 112       9.330  13.018 -13.580  1.00 93.06           H
ATOM   1436 HG23 THR A 112       8.926  14.144 -14.850  1.00 93.06           H
ATOM   1437  OG1 THR A 112      10.858  15.663 -12.899  1.00 93.06           O
ATOM   1438  HG1 THR A 112      10.151  15.534 -12.262  1.00 93.06           H
ATOM   1439  N   GLY A 113      14.184  13.740 -12.947  1.00 92.93           N
ATOM   1440  H   GLY A 113      13.936  13.105 -12.203  1.00 92.93           H
ATOM   1441  CA  GLY A 113      15.574  14.208 -12.978  1.00 92.93           C
ATOM   1442  HA2 GLY A 113      16.189  13.500 -12.423  1.00 92.93           H
ATOM   1443  HA3 GLY A 113      15.922  14.225 -14.011  1.00 92.93           H
ATOM   1444  C   GLY A 113      15.796  15.600 -12.376  1.00 92.93           C
ATOM   1445  O   GLY A 113      16.935  16.006 -12.167  1.00 92.93           O
ATOM   1446  N   THR A 114      14.730  16.340 -12.059  1.00 93.49           N
ATOM   1447  H   THR A 114      13.817  15.946 -12.237  1.00 93.49           H
ATOM   1448  CA  THR A 114      14.790  17.609 -11.318  1.00 93.49           C
ATOM   1449  HA  THR A 114      15.810  17.786 -10.976  1.00 93.49           H
ATOM   1450  C   THR A 114      13.888  17.523 -10.099  1.00 93.49           C
ATOM   1451  CB  THR A 114      14.380  18.796 -12.199  1.00 93.49           C
ATOM   1452  HB  THR A 114      13.364  18.647 -12.564  1.00 93.49           H
ATOM   1453  O   THR A 114      12.751  17.064 -10.200  1.00 93.49           O
ATOM   1454  CG2 THR A 114      14.472  20.144 -11.479  1.00 93.49           C
ATOM   1455 HG21 THR A 114      14.270  20.944 -12.191  1.00 93.49           H
ATOM   1456 HG22 THR A 114      15.471  20.280 -11.065  1.00 93.49           H
ATOM   1457 HG23 THR A 114      13.730  20.200 -10.682  1.00 93.49           H
ATOM   1458  OG1 THR A 114      15.257  18.878 -13.296  1.00 93.49           O
ATOM   1459  HG1 THR A 114      15.410  17.981 -13.602  1.00 93.49           H
ATOM   1460  N   ARG A 115      14.377  17.988  -8.944  1.00 96.33           N
ATOM   1461  H   ARG A 115      15.315  18.364  -8.929  1.00 96.33           H
ATOM   1462  CA  ARG A 115      13.575  18.026  -7.719  1.00 96.33           C
ATOM   1463  HA  ARG A 115      13.103  17.049  -7.613  1.00 96.33           H
ATOM   1464  C   ARG A 115      12.466  19.073  -7.842  1.00 96.33           C
ATOM   1465  CB  ARG A 115      14.467  18.247  -6.490  1.00 96.33           C
ATOM   1466  HB2 ARG A 115      14.888  19.252  -6.519  1.00 96.33           H
ATOM   1467  HB3 ARG A 115      15.281  17.524  -6.508  1.00 96.33           H
ATOM   1468  O   ARG A 115      12.759  20.265  -7.923  1.00 96.33           O
ATOM   1469  CG  ARG A 115      13.660  18.048  -5.196  1.00 96.33           C
ATOM   1470  HG2 ARG A 115      13.250  17.038  -5.190  1.00 96.33           H
ATOM   1471  HG3 ARG A 115      12.833  18.757  -5.160  1.00 96.33           H
ATOM   1472  CD  ARG A 115      14.524  18.227  -3.944  1.00 96.33           C
ATOM   1473  HD2 ARG A 115      13.954  17.884  -3.081  1.00 96.33           H
ATOM   1474  HD3 ARG A 115      15.402  17.587  -4.037  1.00 96.33           H
ATOM   1475  NE  ARG A 115      14.896  19.644  -3.734  1.00 96.33           N
ATOM   1476  HE  ARG A 115      14.176  20.327  -3.918  1.00 96.33           H
ATOM   1477  NH1 ARG A 115      17.073  19.321  -3.069  1.00 96.33           N
ATOM   1478 HH11 ARG A 115      17.938  19.683  -2.694  1.00 96.33           H
ATOM   1479 HH12 ARG A 115      16.942  18.325  -3.169  1.00 96.33           H
ATOM   1480  NH2 ARG A 115      16.209  21.379  -3.075  1.00 96.33           N
ATOM   1481 HH21 ARG A 115      15.417  22.001  -3.152  1.00 96.33           H
ATOM   1482 HH22 ARG A 115      17.078  21.725  -2.694  1.00 96.33           H
ATOM   1483  CZ  ARG A 115      16.055  20.104  -3.297  1.00 96.33           C
ATOM   1484  N   ILE A 116      11.214  18.629  -7.807  1.00 97.07           N
ATOM   1485  H   ILE A 116      11.075  17.630  -7.760  1.00 97.07           H
ATOM   1486  CA  ILE A 116      10.008  19.468  -7.879  1.00 97.07           C
ATOM   1487  HA  ILE A 116      10.295  20.495  -7.652  1.00 97.07           H
ATOM   1488  C   ILE A 116       8.976  19.027  -6.828  1.00 97.07           C
ATOM   1489  CB  ILE A 116       9.389  19.450  -9.299  1.00 97.07           C
ATOM   1490  HB  ILE A 116       8.477  20.047  -9.267  1.00 97.07           H
ATOM   1491  O   ILE A 116       8.990  17.859  -6.432  1.00 97.07           O
ATOM   1492  CG1 ILE A 116       8.997  18.023  -9.754  1.00 97.07           C
ATOM   1493 HG12 ILE A 116       9.878  17.382  -9.769  1.00 97.07           H
ATOM   1494 HG13 ILE A 116       8.288  17.604  -9.041  1.00 97.07           H
ATOM   1495  CG2 ILE A 116      10.338  20.137 -10.297  1.00 97.07           C
ATOM   1496 HG21 ILE A 116       9.812  20.346 -11.229  1.00 97.07           H
ATOM   1497 HG22 ILE A 116      10.693  21.082  -9.886  1.00 97.07           H
ATOM   1498 HG23 ILE A 116      11.192  19.491 -10.506  1.00 97.07           H
ATOM   1499  CD1 ILE A 116       8.342  17.968 -11.139  1.00 97.07           C
ATOM   1500 HD11 ILE A 116       9.071  18.209 -11.913  1.00 97.07           H
ATOM   1501 HD12 ILE A 116       7.967  16.960 -11.320  1.00 97.07           H
ATOM   1502 HD13 ILE A 116       7.512  18.673 -11.190  1.00 97.07           H
ATOM   1503  N   PRO A 117       8.068  19.914  -6.379  1.00 97.93           N
ATOM   1504  CA  PRO A 117       6.941  19.525  -5.532  1.00 97.93           C
ATOM   1505  HA  PRO A 117       7.309  19.166  -4.571  1.00 97.93           H
ATOM   1506  C   PRO A 117       6.097  18.423  -6.166  1.00 97.93           C
ATOM   1507  CB  PRO A 117       6.124  20.800  -5.310  1.00 97.93           C
ATOM   1508  HB2 PRO A 117       5.355  20.890  -6.077  1.00 97.93           H
ATOM   1509  HB3 PRO A 117       5.679  20.824  -4.315  1.00 97.93           H
ATOM   1510  O   PRO A 117       5.879  18.428  -7.378  1.00 97.93           O
ATOM   1511  CG  PRO A 117       7.150  21.913  -5.503  1.00 97.93           C
ATOM   1512  HG2 PRO A 117       7.725  22.044  -4.586  1.00 97.93           H
ATOM   1513  HG3 PRO A 117       6.682  22.850  -5.805  1.00 97.93           H
ATOM   1514  CD  PRO A 117       8.053  21.352  -6.598  1.00 97.93           C
ATOM   1515  HD2 PRO A 117       9.049  21.787  -6.511  1.00 97.93           H
ATOM   1516  HD3 PRO A 117       7.626  21.566  -7.577  1.00 97.93           H
ATOM   1517  N   VAL A 118       5.572  17.508  -5.350  1.00 98.54           N
ATOM   1518  H   VAL A 118       5.817  17.529  -4.370  1.00 98.54           H
ATOM   1519  CA  VAL A 118       4.634  16.480  -5.836  1.00 98.54           C
ATOM   1520  HA  VAL A 118       5.094  15.949  -6.669  1.00 98.54           H
ATOM   1521  C   VAL A 118       3.354  17.141  -6.367  1.00 98.54           C
ATOM   1522  CB  VAL A 118       4.331  15.453  -4.729  1.00 98.54           C
ATOM   1523  HB  VAL A 118       3.950  15.976  -3.852  1.00 98.54           H
ATOM   1524  O   VAL A 118       2.930  16.872  -7.490  1.00 98.54           O
ATOM   1525  CG1 VAL A 118       3.287  14.428  -5.176  1.00 98.54           C
ATOM   1526 HG11 VAL A 118       3.112  13.729  -4.358  1.00 98.54           H
ATOM   1527 HG12 VAL A 118       3.641  13.877  -6.047  1.00 98.54           H
ATOM   1528 HG13 VAL A 118       2.337  14.906  -5.416  1.00 98.54           H
ATOM   1529  CG2 VAL A 118       5.593  14.673  -4.330  1.00 98.54           C
ATOM   1530 HG21 VAL A 118       6.366  15.350  -3.968  1.00 98.54           H
ATOM   1531 HG22 VAL A 118       5.352  13.970  -3.532  1.00 98.54           H
ATOM   1532 HG23 VAL A 118       5.977  14.118  -5.186  1.00 98.54           H
ATOM   1533  N   VAL A 119       2.792  18.085  -5.605  1.00 98.27           N
ATOM   1534  H   VAL A 119       3.235  18.296  -4.722  1.00 98.27           H
ATOM   1535  CA  VAL A 119       1.615  18.889  -5.979  1.00 98.27           C
ATOM   1536  HA  VAL A 119       1.369  18.683  -7.021  1.00 98.27           H
ATOM   1537  C   VAL A 119       1.894  20.390  -5.888  1.00 98.27           C
ATOM   1538  CB  VAL A 119       0.372  18.526  -5.145  1.00 98.27           C
ATOM   1539  HB  VAL A 119      -0.428  19.211  -5.425  1.00 98.27           H
ATOM   1540  O   VAL A 119       2.803  20.837  -5.189  1.00 98.27           O
ATOM   1541  CG1 VAL A 119      -0.110  17.112  -5.464  1.00 98.27           C
ATOM   1542 HG11 VAL A 119      -1.120  16.981  -5.076  1.00 98.27           H
ATOM   1543 HG12 VAL A 119      -0.144  16.967  -6.544  1.00 98.27           H
ATOM   1544 HG13 VAL A 119       0.550  16.366  -5.021  1.00 98.27           H
ATOM   1545  CG2 VAL A 119       0.608  18.664  -3.637  1.00 98.27           C
ATOM   1546 HG21 VAL A 119       0.956  19.668  -3.396  1.00 98.27           H
ATOM   1547 HG22 VAL A 119      -0.329  18.480  -3.111  1.00 98.27           H
ATOM   1548 HG23 VAL A 119       1.343  17.935  -3.296  1.00 98.27           H
ATOM   1549  N   GLY A 120       1.111  21.184  -6.617  1.00 93.14           N
ATOM   1550  H   GLY A 120       0.374  20.754  -7.158  1.00 93.14           H
ATOM   1551  CA  GLY A 120       1.250  22.640  -6.708  1.00 93.14           C
ATOM   1552  HA2 GLY A 120       0.718  23.098  -5.874  1.00 93.14           H
ATOM   1553  HA3 GLY A 120       2.301  22.923  -6.648  1.00 93.14           H
ATOM   1554  C   GLY A 120       0.679  23.176  -8.020  1.00 93.14           C
ATOM   1555  O   GLY A 120       0.617  22.434  -8.998  1.00 93.14           O
ATOM   1556  N   SER A 121       0.270  24.448  -8.035  1.00 80.57           N
ATOM   1557  H   SER A 121       0.391  25.015  -7.208  1.00 80.57           H
ATOM   1558  CA  SER A 121      -0.452  25.083  -9.153  1.00 80.57           C
ATOM   1559  HA  SER A 121      -1.282  24.439  -9.446  1.00 80.57           H
ATOM   1560  C   SER A 121       0.394  25.317 -10.406  1.00 80.57           C
ATOM   1561  CB  SER A 121      -1.029  26.425  -8.689  1.00 80.57           C
ATOM   1562  HB2 SER A 121      -1.825  26.244  -7.967  1.00 80.57           H
ATOM   1563  HB3 SER A 121      -1.448  26.955  -9.545  1.00 80.57           H
ATOM   1564  O   SER A 121      -0.141  25.358 -11.510  1.00 80.57           O
ATOM   1565  OG  SER A 121      -0.018  27.212  -8.079  1.00 80.57           O
ATOM   1566  HG  SER A 121      -0.327  28.120  -8.029  1.00 80.57           H
ATOM   1567  N   SER A 122       1.710  25.463 -10.255  1.00 84.06           N
ATOM   1568  H   SER A 122       2.081  25.482  -9.316  1.00 84.06           H
ATOM   1569  CA  SER A 122       2.646  25.615 -11.367  1.00 84.06           C
ATOM   1570  HA  SER A 122       2.237  25.125 -12.250  1.00 84.06           H
ATOM   1571  C   SER A 122       3.971  24.951 -11.013  1.00 84.06           C
ATOM   1572  CB  SER A 122       2.852  27.102 -11.694  1.00 84.06           C
ATOM   1573  HB2 SER A 122       3.556  27.191 -12.521  1.00 84.06           H
ATOM   1574  HB3 SER A 122       1.902  27.540 -12.000  1.00 84.06           H
ATOM   1575  O   SER A 122       4.549  25.276  -9.976  1.00 84.06           O
ATOM   1576  OG  SER A 122       3.354  27.812 -10.576  1.00 84.06           O
ATOM   1577  HG  SER A 122       3.967  27.236 -10.115  1.00 84.06           H
ATOM   1578  N   ASN A 123       4.465  24.069 -11.885  1.00 91.67           N
ATOM   1579  H   ASN A 123       3.892  23.827 -12.681  1.00 91.67           H
ATOM   1580  CA  ASN A 123       5.737  23.354 -11.727  1.00 91.67           C
ATOM   1581  HA  ASN A 123       5.865  22.754 -12.628  1.00 91.67           H
ATOM   1582  C   ASN A 123       5.767  22.323 -10.580  1.00 91.67           C
ATOM   1583  CB  ASN A 123       6.902  24.360 -11.719  1.00 91.67           C
ATOM   1584  HB2 ASN A 123       6.941  24.869 -10.755  1.00 91.67           H
ATOM   1585  HB3 ASN A 123       6.758  25.105 -12.502  1.00 91.67           H
ATOM   1586  O   ASN A 123       6.677  22.312  -9.754  1.00 91.67           O
ATOM   1587  CG  ASN A 123       8.228  23.678 -11.979  1.00 91.67           C
ATOM   1588  ND2 ASN A 123       9.246  23.984 -11.212  1.00 91.67           N
ATOM   1589 HD21 ASN A 123       9.103  24.561 -10.396  1.00 91.67           H
ATOM   1590 HD22 ASN A 123      10.096  23.464 -11.377  1.00 91.67           H
ATOM   1591  OD1 ASN A 123       8.368  22.884 -12.893  1.00 91.67           O
ATOM   1592  N   SER A 124       4.764  21.447 -10.549  1.00 97.59           N
ATOM   1593  H   SER A 124       4.056  21.519 -11.265  1.00 97.59           H
ATOM   1594  CA  SER A 124       4.738  20.232  -9.722  1.00 97.59           C
ATOM   1595  HA  SER A 124       5.651  20.178  -9.129  1.00 97.59           H
ATOM   1596  C   SER A 124       4.686  18.978 -10.595  1.00 97.59           C
ATOM   1597  CB  SER A 124       3.554  20.275  -8.753  1.00 97.59           C
ATOM   1598  HB2 SER A 124       3.624  21.180  -8.150  1.00 97.59           H
ATOM   1599  HB3 SER A 124       3.601  19.412  -8.090  1.00 97.59           H
ATOM   1600  O   SER A 124       4.365  19.081 -11.784  1.00 97.59           O
ATOM   1601  OG  SER A 124       2.313  20.257  -9.446  1.00 97.59           O
ATOM   1602  HG  SER A 124       1.755  20.963  -9.111  1.00 97.59           H
ATOM   1603  N   LEU A 125       4.968  17.803 -10.021  1.00 98.27           N
ATOM   1604  H   LEU A 125       5.234  17.791  -9.047  1.00 98.27           H
ATOM   1605  CA  LEU A 125       4.821  16.524 -10.723  1.00 98.27           C
ATOM   1606  HA  LEU A 125       5.533  16.497 -11.548  1.00 98.27           H
ATOM   1607  C   LEU A 125       3.415  16.413 -11.326  1.00 98.27           C
ATOM   1608  CB  LEU A 125       5.116  15.349  -9.767  1.00 98.27           C
ATOM   1609  HB2 LEU A 125       6.143  15.416  -9.408  1.00 98.27           H
ATOM   1610  HB3 LEU A 125       4.452  15.426  -8.905  1.00 98.27           H
ATOM   1611  O   LEU A 125       3.283  16.281 -12.541  1.00 98.27           O
ATOM   1612  CG  LEU A 125       4.886  13.972 -10.425  1.00 98.27           C
ATOM   1613  HG  LEU A 125       3.932  13.967 -10.952  1.00 98.27           H
ATOM   1614  CD1 LEU A 125       5.996  13.640 -11.418  1.00 98.27           C
ATOM   1615 HD11 LEU A 125       6.068  14.409 -12.187  1.00 98.27           H
ATOM   1616 HD12 LEU A 125       6.951  13.553 -10.899  1.00 98.27           H
ATOM   1617 HD13 LEU A 125       5.761  12.691 -11.901  1.00 98.27           H
ATOM   1618  CD2 LEU A 125       4.815  12.864  -9.385  1.00 98.27           C
ATOM   1619 HD21 LEU A 125       4.077  13.106  -8.621  1.00 98.27           H
ATOM   1620 HD22 LEU A 125       4.501  11.945  -9.880  1.00 98.27           H
ATOM   1621 HD23 LEU A 125       5.793  12.698  -8.933  1.00 98.27           H
ATOM   1622  N   VAL A 126       2.376  16.557 -10.499  1.00 97.69           N
ATOM   1623  H   VAL A 126       2.558  16.646  -9.510  1.00 97.69           H
ATOM   1624  CA  VAL A 126       0.982  16.401 -10.945  1.00 97.69           C
ATOM   1625  HA  VAL A 126       0.887  15.439 -11.448  1.00 97.69           H
ATOM   1626  C   VAL A 126       0.586  17.466 -11.972  1.00 97.69           C
ATOM   1627  CB  VAL A 126       0.024  16.386  -9.737  1.00 97.69           C
ATOM   1628  HB  VAL A 126       0.203  17.272  -9.129  1.00 97.69           H
ATOM   1629  O   VAL A 126      -0.045  17.150 -12.971  1.00 97.69           O
ATOM   1630  CG1 VAL A 126      -1.449  16.380 -10.160  1.00 97.69           C
ATOM   1631 HG11 VAL A 126      -2.090  16.298  -9.282  1.00 97.69           H
ATOM   1632 HG12 VAL A 126      -1.709  17.300 -10.684  1.00 97.69           H
ATOM   1633 HG13 VAL A 126      -1.642  15.528 -10.812  1.00 97.69           H
ATOM   1634  CG2 VAL A 126       0.270  15.136  -8.879  1.00 97.69           C
ATOM   1635 HG21 VAL A 126      -0.420  15.113  -8.036  1.00 97.69           H
ATOM   1636 HG22 VAL A 126       0.105  14.242  -9.480  1.00 97.69           H
ATOM   1637 HG23 VAL A 126       1.290  15.119  -8.496  1.00 97.69           H
ATOM   1638  N   SER A 127       0.974  18.734 -11.795  1.00 95.97           N
ATOM   1639  H   SER A 127       1.526  18.969 -10.982  1.00 95.97           H
ATOM   1640  CA  SER A 127       0.553  19.786 -12.743  1.00 95.97           C
ATOM   1641  HA  SER A 127      -0.505  19.639 -12.957  1.00 95.97           H
ATOM   1642  C   SER A 127       1.269  19.741 -14.095  1.00 95.97           C
ATOM   1643  CB  SER A 127       0.693  21.191 -12.151  1.00 95.97           C
ATOM   1644  HB2 SER A 127       0.336  21.923 -12.875  1.00 95.97           H
ATOM   1645  HB3 SER A 127       0.077  21.266 -11.255  1.00 95.97           H
ATOM   1646  O   SER A 127       0.737  20.273 -15.067  1.00 95.97           O
ATOM   1647  OG  SER A 127       2.042  21.478 -11.828  1.00 95.97           O
ATOM   1648  HG  SER A 127       2.228  20.951 -11.047  1.00 95.97           H
ATOM   1649  N   THR A 128       2.473  19.162 -14.176  1.00 95.26           N
ATOM   1650  H   THR A 128       2.853  18.732 -13.345  1.00 95.26           H
ATOM   1651  CA  THR A 128       3.327  19.302 -15.372  1.00 95.26           C
ATOM   1652  HA  THR A 128       2.771  19.827 -16.149  1.00 95.26           H
ATOM   1653  C   THR A 128       3.772  18.006 -16.026  1.00 95.26           C
ATOM   1654  CB  THR A 128       4.581  20.137 -15.091  1.00 95.26           C
ATOM   1655  HB  THR A 128       5.098  20.281 -16.040  1.00 95.26           H
ATOM   1656  O   THR A 128       4.325  18.068 -17.125  1.00 95.26           O
ATOM   1657  CG2 THR A 128       4.290  21.525 -14.541  1.00 95.26           C
ATOM   1658 HG21 THR A 128       3.493  21.990 -15.122  1.00 95.26           H
ATOM   1659 HG22 THR A 128       5.191  22.134 -14.624  1.00 95.26           H
ATOM   1660 HG23 THR A 128       3.983  21.453 -13.498  1.00 95.26           H
ATOM   1661  OG1 THR A 128       5.464  19.489 -14.204  1.00 95.26           O
ATOM   1662  HG1 THR A 128       5.014  19.353 -13.367  1.00 95.26           H
ATOM   1663  N   ARG A 129       3.619  16.862 -15.362  1.00 96.03           N
ATOM   1664  H   ARG A 129       3.183  16.884 -14.451  1.00 96.03           H
ATOM   1665  CA  ARG A 129       4.065  15.556 -15.868  1.00 96.03           C
ATOM   1666  HA  ARG A 129       4.268  15.607 -16.938  1.00 96.03           H
ATOM   1667  C   ARG A 129       2.962  14.518 -15.744  1.00 96.03           C
ATOM   1668  CB  ARG A 129       5.336  15.104 -15.135  1.00 96.03           C
ATOM   1669  HB2 ARG A 129       5.622  14.116 -15.495  1.00 96.03           H
ATOM   1670  HB3 ARG A 129       5.105  15.014 -14.073  1.00 96.03           H
ATOM   1671  O   ARG A 129       2.656  13.880 -16.735  1.00 96.03           O
ATOM   1672  CG  ARG A 129       6.524  16.062 -15.298  1.00 96.03           C
ATOM   1673  HG2 ARG A 129       7.329  15.717 -14.648  1.00 96.03           H
ATOM   1674  HG3 ARG A 129       6.247  17.058 -14.954  1.00 96.03           H
ATOM   1675  CD  ARG A 129       7.040  16.127 -16.744  1.00 96.03           C
ATOM   1676  HD2 ARG A 129       7.241  15.111 -17.083  1.00 96.03           H
ATOM   1677  HD3 ARG A 129       6.275  16.543 -17.400  1.00 96.03           H
ATOM   1678  NE  ARG A 129       8.285  16.918 -16.842  1.00 96.03           N
ATOM   1679  HE  ARG A 129       9.136  16.386 -16.953  1.00 96.03           H
ATOM   1680  NH1 ARG A 129       7.342  18.997 -16.649  1.00 96.03           N
ATOM   1681 HH11 ARG A 129       6.434  18.557 -16.685  1.00 96.03           H
ATOM   1682 HH12 ARG A 129       7.416  19.965 -16.371  1.00 96.03           H
ATOM   1683  NH2 ARG A 129       9.562  18.798 -16.721  1.00 96.03           N
ATOM   1684 HH21 ARG A 129      10.394  18.224 -16.722  1.00 96.03           H
ATOM   1685 HH22 ARG A 129       9.629  19.802 -16.632  1.00 96.03           H
ATOM   1686  CZ  ARG A 129       8.389  18.230 -16.741  1.00 96.03           C
ATOM   1687  N   GLU A 130       2.306  14.467 -14.587  1.00 96.45           N
ATOM   1688  H   GLU A 130       2.642  15.044 -13.829  1.00 96.45           H
ATOM   1689  CA  GLU A 130       1.306  13.449 -14.250  1.00 96.45           C
ATOM   1690  HA  GLU A 130       1.146  12.808 -15.118  1.00 96.45           H
ATOM   1691  C   GLU A 130      -0.077  14.033 -13.906  1.00 96.45           C
ATOM   1692  CB  GLU A 130       1.852  12.583 -13.099  1.00 96.45           C
ATOM   1693  HB2 GLU A 130       1.069  11.919 -12.733  1.00 96.45           H
ATOM   1694  HB3 GLU A 130       2.145  13.232 -12.274  1.00 96.45           H
ATOM   1695  O   GLU A 130      -0.592  13.811 -12.806  1.00 96.45           O
ATOM   1696  CG  GLU A 130       3.045  11.719 -13.505  1.00 96.45           C
ATOM   1697  HG2 GLU A 130       3.857  12.370 -13.830  1.00 96.45           H
ATOM   1698  HG3 GLU A 130       3.389  11.184 -12.619  1.00 96.45           H
ATOM   1699  CD  GLU A 130       2.691  10.711 -14.604  1.00 96.45           C
ATOM   1700  OE1 GLU A 130       3.665  10.185 -15.164  1.00 96.45           O
ATOM   1701  OE2 GLU A 130       1.474  10.513 -14.843  1.00 96.45           O
ATOM   1702  N   PRO A 131      -0.743  14.780 -14.811  1.00 95.16           N
ATOM   1703  CA  PRO A 131      -2.072  15.333 -14.528  1.00 95.16           C
ATOM   1704  HA  PRO A 131      -2.049  15.908 -13.602  1.00 95.16           H
ATOM   1705  C   PRO A 131      -3.152  14.250 -14.366  1.00 95.16           C
ATOM   1706  CB  PRO A 131      -2.361  16.275 -15.701  1.00 95.16           C
ATOM   1707  HB2 PRO A 131      -1.954  17.261 -15.477  1.00 95.16           H
ATOM   1708  HB3 PRO A 131      -3.425  16.345 -15.925  1.00 95.16           H
ATOM   1709  O   PRO A 131      -4.233  14.529 -13.832  1.00 95.16           O
ATOM   1710  CG  PRO A 131      -1.575  15.653 -16.856  1.00 95.16           C
ATOM   1711  HG2 PRO A 131      -2.144  14.830 -17.288  1.00 95.16           H
ATOM   1712  HG3 PRO A 131      -1.324  16.390 -17.619  1.00 95.16           H
ATOM   1713  CD  PRO A 131      -0.327  15.108 -16.167  1.00 95.16           C
ATOM   1714  HD2 PRO A 131       0.042  14.229 -16.696  1.00 95.16           H
ATOM   1715  HD3 PRO A 131       0.441  15.881 -16.133  1.00 95.16           H
ATOM   1716  N   GLY A 132      -2.876  13.024 -14.828  1.00 95.24           N
ATOM   1717  H   GLY A 132      -1.964  12.875 -15.236  1.00 95.24           H
ATOM   1718  CA  GLY A 132      -3.718  11.842 -14.649  1.00 95.24           C
ATOM   1719  HA2 GLY A 132      -4.760  12.092 -14.847  1.00 95.24           H
ATOM   1720  HA3 GLY A 132      -3.405  11.083 -15.366  1.00 95.24           H
ATOM   1721  C   GLY A 132      -3.624  11.214 -13.255  1.00 95.24           C
ATOM   1722  O   GLY A 132      -4.552  10.516 -12.857  1.00 95.24           O
ATOM   1723  N   LEU A 133      -2.574  11.500 -12.478  1.00 97.06           N
ATOM   1724  H   LEU A 133      -1.846  12.109 -12.824  1.00 97.06           H
ATOM   1725  CA  LEU A 133      -2.402  10.943 -11.139  1.00 97.06           C
ATOM   1726  HA  LEU A 133      -2.615   9.876 -11.201  1.00 97.06           H
ATOM   1727  C   LEU A 133      -3.395  11.579 -10.153  1.00 97.06           C
ATOM   1728  CB  LEU A 133      -0.932  11.110 -10.716  1.00 97.06           C
ATOM   1729  HB2 LEU A 133      -0.698  12.173 -10.664  1.00 97.06           H
ATOM   1730  HB3 LEU A 133      -0.299  10.657 -11.479  1.00 97.06           H
ATOM   1731  O   LEU A 133      -3.214  12.709  -9.697  1.00 97.06           O
ATOM   1732  CG  LEU A 133      -0.595  10.460  -9.365  1.00 97.06           C
ATOM   1733  HG  LEU A 133      -1.246  10.864  -8.590  1.00 97.06           H
ATOM   1734  CD1 LEU A 133      -0.768   8.944  -9.419  1.00 97.06           C
ATOM   1735 HD11 LEU A 133      -1.811   8.670  -9.579  1.00 97.06           H
ATOM   1736 HD12 LEU A 133      -0.149   8.519 -10.209  1.00 97.06           H
ATOM   1737 HD13 LEU A 133      -0.461   8.527  -8.460  1.00 97.06           H
ATOM   1738  CD2 LEU A 133       0.854  10.767  -8.982  1.00 97.06           C
ATOM   1739 HD21 LEU A 133       1.530  10.352  -9.729  1.00 97.06           H
ATOM   1740 HD22 LEU A 133       1.079  10.324  -8.012  1.00 97.06           H
ATOM   1741 HD23 LEU A 133       1.000  11.846  -8.925  1.00 97.06           H
ATOM   1742  N   LYS A 134      -4.479  10.855  -9.845  1.00 95.66           N
ATOM   1743  H   LYS A 134      -4.598   9.985 -10.343  1.00 95.66           H
ATOM   1744  CA  LYS A 134      -5.590  11.352  -9.008  1.00 95.66           C
ATOM   1745  HA  LYS A 134      -5.550  12.441  -8.984  1.00 95.66           H
ATOM   1746  C   LYS A 134      -5.513  10.964  -7.540  1.00 95.66           C
ATOM   1747  CB  LYS A 134      -6.951  10.923  -9.588  1.00 95.66           C
ATOM   1748  HB2 LYS A 134      -7.018   9.835  -9.582  1.00 95.66           H
ATOM   1749  HB3 LYS A 134      -7.736  11.303  -8.934  1.00 95.66           H
ATOM   1750  O   LYS A 134      -6.291  11.507  -6.758  1.00 95.66           O
ATOM   1751  CG  LYS A 134      -7.256  11.426 -11.004  1.00 95.66           C
ATOM   1752  HG2 LYS A 134      -8.319  11.280 -11.195  1.00 95.66           H
ATOM   1753  HG3 LYS A 134      -6.707  10.823 -11.727  1.00 95.66           H
ATOM   1754  CD  LYS A 134      -6.909  12.907 -11.198  1.00 95.66           C
ATOM   1755  HD2 LYS A 134      -7.400  13.503 -10.429  1.00 95.66           H
ATOM   1756  HD3 LYS A 134      -5.829  13.033 -11.118  1.00 95.66           H
ATOM   1757  CE  LYS A 134      -7.343  13.379 -12.580  1.00 95.66           C
ATOM   1758  HE2 LYS A 134      -8.432  13.372 -12.629  1.00 95.66           H
ATOM   1759  HE3 LYS A 134      -6.960  12.678 -13.322  1.00 95.66           H
ATOM   1760  NZ  LYS A 134      -6.807  14.734 -12.844  1.00 95.66           N
ATOM   1761  HZ1 LYS A 134      -7.002  15.361 -12.076  1.00 95.66           H
ATOM   1762  HZ2 LYS A 134      -5.805  14.672 -12.948  1.00 95.66           H
ATOM   1763  HZ3 LYS A 134      -7.160  15.105 -13.714  1.00 95.66           H
ATOM   1764  N   ALA A 135      -4.626  10.047  -7.162  1.00 98.11           N
ATOM   1765  H   ALA A 135      -4.002   9.638  -7.842  1.00 98.11           H
ATOM   1766  CA  ALA A 135      -4.433   9.684  -5.769  1.00 98.11           C
ATOM   1767  HA  ALA A 135      -4.704  10.566  -5.188  1.00 98.11           H
ATOM   1768  C   ALA A 135      -2.970   9.357  -5.442  1.00 98.11           C
ATOM   1769  CB  ALA A 135      -5.393   8.552  -5.384  1.00 98.11           C
ATOM   1770  HB1 ALA A 135      -5.318   8.352  -4.315  1.00 98.11           H
ATOM   1771  HB2 ALA A 135      -6.419   8.827  -5.625  1.00 98.11           H
ATOM   1772  HB3 ALA A 135      -5.141   7.648  -5.939  1.00 98.11           H
ATOM   1773  O   ALA A 135      -2.221   8.903  -6.304  1.00 98.11           O
ATOM   1774  N   ILE A 136      -2.575   9.577  -4.187  1.00 98.79           N
ATOM   1775  H   ILE A 136      -3.224  10.024  -3.555  1.00 98.79           H
ATOM   1776  CA  ILE A 136      -1.235   9.268  -3.673  1.00 98.79           C
ATOM   1777  HA  ILE A 136      -0.815   8.464  -4.277  1.00 98.79           H
ATOM   1778  C   ILE A 136      -1.301   8.763  -2.224  1.00 98.79           C
ATOM   1779  CB  ILE A 136      -0.324  10.502  -3.842  1.00 98.79           C
ATOM   1780  HB  ILE A 136      -0.458  10.852  -4.866  1.00 98.79           H
ATOM   1781  O   ILE A 136      -2.083   9.273  -1.422  1.00 98.79           O
ATOM   1782  CG1 ILE A 136       1.156  10.097  -3.703  1.00 98.79           C
ATOM   1783 HG12 ILE A 136       1.354   9.263  -4.377  1.00 98.79           H
ATOM   1784 HG13 ILE A 136       1.375   9.779  -2.684  1.00 98.79           H
ATOM   1785  CG2 ILE A 136      -0.714  11.666  -2.910  1.00 98.79           C
ATOM   1786 HG21 ILE A 136      -0.149  12.562  -3.166  1.00 98.79           H
ATOM   1787 HG22 ILE A 136      -0.521  11.401  -1.871  1.00 98.79           H
ATOM   1788 HG23 ILE A 136      -1.775  11.893  -3.022  1.00 98.79           H
ATOM   1789  CD1 ILE A 136       2.094  11.240  -4.090  1.00 98.79           C
ATOM   1790 HD11 ILE A 136       3.094  10.854  -4.286  1.00 98.79           H
ATOM   1791 HD12 ILE A 136       2.142  11.964  -3.277  1.00 98.79           H
ATOM   1792 HD13 ILE A 136       1.739  11.725  -5.000  1.00 98.79           H
ATOM   1793  N   THR A 137      -0.491   7.768  -1.868  1.00 98.90           N
ATOM   1794  H   THR A 137       0.147   7.376  -2.545  1.00 98.90           H
ATOM   1795  CA  THR A 137      -0.397   7.282  -0.482  1.00 98.90           C
ATOM   1796  HA  THR A 137      -1.281   7.597   0.073  1.00 98.90           H
ATOM   1797  C   THR A 137       0.823   7.906   0.195  1.00 98.90           C
ATOM   1798  CB  THR A 137      -0.372   5.748  -0.414  1.00 98.90           C
ATOM   1799  HB  THR A 137       0.518   5.362  -0.910  1.00 98.90           H
ATOM   1800  O   THR A 137       1.940   7.769  -0.292  1.00 98.90           O
ATOM   1801  CG2 THR A 137      -0.392   5.274   1.036  1.00 98.90           C
ATOM   1802 HG21 THR A 137      -0.621   4.209   1.079  1.00 98.90           H
ATOM   1803 HG22 THR A 137      -1.145   5.814   1.610  1.00 98.90           H
ATOM   1804 HG23 THR A 137       0.587   5.434   1.486  1.00 98.90           H
ATOM   1805  OG1 THR A 137      -1.513   5.200  -1.043  1.00 98.90           O
ATOM   1806  HG1 THR A 137      -1.469   4.259  -0.862  1.00 98.90           H
ATOM   1807  N   LEU A 138       0.627   8.628   1.298  1.00 98.85           N
ATOM   1808  H   LEU A 138      -0.306   8.653   1.685  1.00 98.85           H
ATOM   1809  CA  LEU A 138       1.681   9.341   2.026  1.00 98.85           C
ATOM   1810  HA  LEU A 138       2.455   9.658   1.327  1.00 98.85           H
ATOM   1811  C   LEU A 138       2.315   8.407   3.060  1.00 98.85           C
ATOM   1812  CB  LEU A 138       1.093  10.591   2.717  1.00 98.85           C
ATOM   1813  HB2 LEU A 138       1.922  11.177   3.114  1.00 98.85           H
ATOM   1814  HB3 LEU A 138       0.486  10.265   3.561  1.00 98.85           H
ATOM   1815  O   LEU A 138       1.620   7.988   3.983  1.00 98.85           O
ATOM   1816  CG  LEU A 138       0.205  11.497   1.847  1.00 98.85           C
ATOM   1817  HG  LEU A 138      -0.703  10.962   1.569  1.00 98.85           H
ATOM   1818  CD1 LEU A 138      -0.204  12.730   2.655  1.00 98.85           C
ATOM   1819 HD11 LEU A 138       0.675  13.331   2.891  1.00 98.85           H
ATOM   1820 HD12 LEU A 138      -0.685  12.416   3.581  1.00 98.85           H
ATOM   1821 HD13 LEU A 138      -0.914  13.324   2.081  1.00 98.85           H
ATOM   1822  CD2 LEU A 138       0.918  11.944   0.574  1.00 98.85           C
ATOM   1823 HD21 LEU A 138       0.311  12.679   0.045  1.00 98.85           H
ATOM   1824 HD22 LEU A 138       1.892  12.363   0.830  1.00 98.85           H
ATOM   1825 HD23 LEU A 138       1.071  11.085  -0.080  1.00 98.85           H
ATOM   1826  N   ALA A 139       3.609   8.114   2.934  1.00 98.41           N
ATOM   1827  H   ALA A 139       4.125   8.493   2.153  1.00 98.41           H
ATOM   1828  CA  ALA A 139       4.317   7.132   3.757  1.00 98.41           C
ATOM   1829  HA  ALA A 139       3.634   6.739   4.510  1.00 98.41           H
ATOM   1830  C   ALA A 139       5.563   7.731   4.451  1.00 98.41           C
ATOM   1831  CB  ALA A 139       4.679   5.947   2.861  1.00 98.41           C
ATOM   1832  HB1 ALA A 139       5.669   5.568   3.115  1.00 98.41           H
ATOM   1833  HB2 ALA A 139       4.681   6.226   1.808  1.00 98.41           H
ATOM   1834  HB3 ALA A 139       3.946   5.158   3.034  1.00 98.41           H
ATOM   1835  O   ALA A 139       6.385   8.359   3.794  1.00 98.41           O
ATOM   1836  N   PHE A 140       5.780   7.592   5.761  1.00 97.67           N
ATOM   1837  H   PHE A 140       6.652   7.974   6.098  1.00 97.67           H
ATOM   1838  CA  PHE A 140       4.889   7.034   6.785  1.00 97.67           C
ATOM   1839  HA  PHE A 140       3.864   6.964   6.422  1.00 97.67           H
ATOM   1840  C   PHE A 140       4.849   7.934   8.022  1.00 97.67           C
ATOM   1841  CB  PHE A 140       5.347   5.625   7.191  1.00 97.67           C
ATOM   1842  HB2 PHE A 140       6.341   5.685   7.633  1.00 97.67           H
ATOM   1843  HB3 PHE A 140       4.674   5.260   7.968  1.00 97.67           H
ATOM   1844  O   PHE A 140       5.868   8.497   8.434  1.00 97.67           O
ATOM   1845  CG  PHE A 140       5.369   4.603   6.072  1.00 97.67           C
ATOM   1846  CD1 PHE A 140       4.202   3.886   5.756  1.00 97.67           C
ATOM   1847  HD1 PHE A 140       3.292   4.044   6.316  1.00 97.67           H
ATOM   1848  CD2 PHE A 140       6.566   4.329   5.381  1.00 97.67           C
ATOM   1849  HD2 PHE A 140       7.475   4.852   5.637  1.00 97.67           H
ATOM   1850  CE1 PHE A 140       4.230   2.903   4.753  1.00 97.67           C
ATOM   1851  HE1 PHE A 140       3.358   2.294   4.562  1.00 97.67           H
ATOM   1852  CE2 PHE A 140       6.589   3.347   4.372  1.00 97.67           C
ATOM   1853  HE2 PHE A 140       7.510   3.103   3.864  1.00 97.67           H
ATOM   1854  CZ  PHE A 140       5.419   2.636   4.058  1.00 97.67           C
ATOM   1855  HZ  PHE A 140       5.441   1.835   3.333  1.00 97.67           H
ATOM   1856  N   ALA A 141       3.676   8.021   8.649  1.00 97.89           N
ATOM   1857  H   ALA A 141       2.872   7.580   8.227  1.00 97.89           H
ATOM   1858  CA  ALA A 141       3.556   8.507  10.018  1.00 97.89           C
ATOM   1859  HA  ALA A 141       4.285   9.300  10.183  1.00 97.89           H
ATOM   1860  C   ALA A 141       3.849   7.364  11.001  1.00 97.89           C
ATOM   1861  CB  ALA A 141       2.165   9.099  10.232  1.00 97.89           C
ATOM   1862  HB1 ALA A 141       1.407   8.379   9.923  1.00 97.89           H
ATOM   1863  HB2 ALA A 141       2.029   9.345  11.285  1.00 97.89           H
ATOM   1864  HB3 ALA A 141       2.053  10.005   9.635  1.00 97.89           H
ATOM   1865  O   ALA A 141       3.141   6.358  11.044  1.00 97.89           O
ATOM   1866  N   THR A 142       4.873   7.525  11.830  1.00 97.09           N
ATOM   1867  H   THR A 142       5.406   8.379  11.762  1.00 97.09           H
ATOM   1868  CA  THR A 142       5.263   6.535  12.851  1.00 97.09           C
ATOM   1869  HA  THR A 142       4.664   5.631  12.740  1.00 97.09           H
ATOM   1870  C   THR A 142       5.013   7.071  14.260  1.00 97.09           C
ATOM   1871  CB  THR A 142       6.728   6.114  12.689  1.00 97.09           C
ATOM   1872  HB  THR A 142       6.961   5.366  13.447  1.00 97.09           H
ATOM   1873  O   THR A 142       4.809   8.269  14.450  1.00 97.09           O
ATOM   1874  CG2 THR A 142       7.034   5.519  11.318  1.00 97.09           C
ATOM   1875 HG21 THR A 142       6.373   4.674  11.125  1.00 97.09           H
ATOM   1876 HG22 THR A 142       6.901   6.262  10.531  1.00 97.09           H
ATOM   1877 HG23 THR A 142       8.064   5.164  11.299  1.00 97.09           H
ATOM   1878  OG1 THR A 142       7.565   7.230  12.880  1.00 97.09           O
ATOM   1879  HG1 THR A 142       7.390   7.846  12.165  1.00 97.09           H
ATOM   1880  N   GLY A 143       5.023   6.198  15.269  1.00 95.78           N
ATOM   1881  H   GLY A 143       5.142   5.217  15.058  1.00 95.78           H
ATOM   1882  CA  GLY A 143       4.854   6.576  16.674  1.00 95.78           C
ATOM   1883  HA2 GLY A 143       5.586   6.036  17.275  1.00 95.78           H
ATOM   1884  HA3 GLY A 143       5.044   7.641  16.800  1.00 95.78           H
ATOM   1885  C   GLY A 143       3.463   6.248  17.214  1.00 95.78           C
ATOM   1886  O   GLY A 143       2.947   5.156  16.992  1.00 95.78           O
ATOM   1887  N   THR A 144       2.860   7.170  17.961  1.00 96.11           N
ATOM   1888  H   THR A 144       3.276   8.088  18.034  1.00 96.11           H
ATOM   1889  CA  THR A 144       1.531   6.979  18.562  1.00 96.11           C
ATOM   1890  HA  THR A 144       1.130   6.019  18.237  1.00 96.11           H
ATOM   1891  C   THR A 144       0.584   8.071  18.084  1.00 96.11           C
ATOM   1892  CB  THR A 144       1.605   6.940  20.098  1.00 96.11           C
ATOM   1893  HB  THR A 144       2.014   7.882  20.465  1.00 96.11           H
ATOM   1894  O   THR A 144       1.001   9.218  17.960  1.00 96.11           O
ATOM   1895  CG2 THR A 144       0.257   6.690  20.774  1.00 96.11           C
ATOM   1896 HG21 THR A 144      -0.401   7.545  20.617  1.00 96.11           H
ATOM   1897 HG22 THR A 144       0.406   6.572  21.847  1.00 96.11           H
ATOM   1898 HG23 THR A 144      -0.204   5.788  20.371  1.00 96.11           H
ATOM   1899  OG1 THR A 144       2.446   5.887  20.520  1.00 96.11           O
ATOM   1900  HG1 THR A 144       3.249   6.294  20.855  1.00 96.11           H
ATOM   1901  N   CYS A 145      -0.689   7.740  17.848  1.00 95.59           N
ATOM   1902  H   CYS A 145      -0.936   6.762  17.887  1.00 95.59           H
ATOM   1903  CA  CYS A 145      -1.738   8.723  17.559  1.00 95.59           C
ATOM   1904  HA  CYS A 145      -1.640   9.061  16.527  1.00 95.59           H
ATOM   1905  C   CYS A 145      -1.662   9.944  18.485  1.00 95.59           C
ATOM   1906  CB  CYS A 145      -3.112   8.078  17.763  1.00 95.59           C
ATOM   1907  HB2 CYS A 145      -3.803   8.841  18.122  1.00 95.59           H
ATOM   1908  HB3 CYS A 145      -3.033   7.319  18.541  1.00 95.59           H
ATOM   1909  O   CYS A 145      -1.760   9.808  19.705  1.00 95.59           O
ATOM   1910  SG  CYS A 145      -3.868   7.367  16.296  1.00 95.59           S
ATOM   1911  N   GLY A 146      -1.567  11.133  17.894  1.00 91.78           N
ATOM   1912  H   GLY A 146      -1.303  11.152  16.919  1.00 91.78           H
ATOM   1913  CA  GLY A 146      -1.490  12.408  18.606  1.00 91.78           C
ATOM   1914  HA2 GLY A 146      -1.940  12.308  19.594  1.00 91.78           H
ATOM   1915  HA3 GLY A 146      -2.047  13.159  18.047  1.00 91.78           H
ATOM   1916  C   GLY A 146      -0.060  12.911  18.797  1.00 91.78           C
ATOM   1917  O   GLY A 146       0.121  14.110  18.974  1.00 91.78           O
ATOM   1918  N   SER A 147       0.935  12.030  18.696  1.00 94.75           N
ATOM   1919  H   SER A 147       0.703  11.065  18.512  1.00 94.75           H
ATOM   1920  CA  SER A 147       2.363  12.338  18.810  1.00 94.75           C
ATOM   1921  HA  SER A 147       2.500  13.416  18.727  1.00 94.75           H
ATOM   1922  C   SER A 147       3.172  11.701  17.674  1.00 94.75           C
ATOM   1923  CB  SER A 147       2.877  11.900  20.187  1.00 94.75           C
ATOM   1924  HB2 SER A 147       3.860  12.341  20.357  1.00 94.75           H
ATOM   1925  HB3 SER A 147       2.199  12.255  20.963  1.00 94.75           H
ATOM   1926  O   SER A 147       4.342  11.358  17.856  1.00 94.75           O
ATOM   1927  OG  SER A 147       2.988  10.489  20.250  1.00 94.75           O
ATOM   1928  HG  SER A 147       3.634  10.270  19.575  1.00 94.75           H
ATOM   1929  N   GLU A 148       2.538  11.440  16.533  1.00 97.06           N
ATOM   1930  H   GLU A 148       1.555  11.656  16.451  1.00 97.06           H
ATOM   1931  CA  GLU A 148       3.192  10.813  15.394  1.00 97.06           C
ATOM   1932  HA  GLU A 148       3.743   9.956  15.782  1.00 97.06           H
ATOM   1933  C   GLU A 148       4.220  11.730  14.723  1.00 97.06           C
ATOM   1934  CB  GLU A 148       2.164  10.269  14.396  1.00 97.06           C
ATOM   1935  HB2 GLU A 148       2.692   9.653  13.668  1.00 97.06           H
ATOM   1936  HB3 GLU A 148       1.465   9.622  14.926  1.00 97.06           H
ATOM   1937  O   GLU A 148       4.201  12.959  14.857  1.00 97.06           O
ATOM   1938  CG  GLU A 148       1.399  11.347  13.621  1.00 97.06           C
ATOM   1939  HG2 GLU A 148       1.024  10.889  12.705  1.00 97.06           H
ATOM   1940  HG3 GLU A 148       2.082  12.130  13.291  1.00 97.06           H
ATOM   1941  CD  GLU A 148       0.212  11.967  14.366  1.00 97.06           C
ATOM   1942  OE1 GLU A 148      -0.474  12.788  13.734  1.00 97.06           O
ATOM   1943  OE2 GLU A 148      -0.103  11.640  15.536  1.00 97.06           O
ATOM   1944  N   ASN A 149       5.126  11.117  13.971  1.00 96.24           N
ATOM   1945  H   ASN A 149       5.091  10.109  13.907  1.00 96.24           H
ATOM   1946  CA  ASN A 149       6.233  11.797  13.323  1.00 96.24           C
ATOM   1947  HA  ASN A 149       6.012  12.862  13.251  1.00 96.24           H
ATOM   1948  C   ASN A 149       6.455  11.279  11.896  1.00 96.24           C
ATOM   1949  CB  ASN A 149       7.460  11.612  14.221  1.00 96.24           C
ATOM   1950  HB2 ASN A 149       7.665  10.548  14.340  1.00 96.24           H
ATOM   1951  HB3 ASN A 149       7.264  12.038  15.204  1.00 96.24           H
ATOM   1952  O   ASN A 149       6.332  10.082  11.629  1.00 96.24           O
ATOM   1953  CG  ASN A 149       8.685  12.263  13.631  1.00 96.24           C
ATOM   1954  ND2 ASN A 149       8.848  13.552  13.809  1.00 96.24           N
ATOM   1955 HD21 ASN A 149       8.164  14.075  14.336  1.00 96.24           H
ATOM   1956 HD22 ASN A 149       9.680  13.981  13.430  1.00 96.24           H
ATOM   1957  OD1 ASN A 149       9.484  11.624  12.979  1.00 96.24           O
ATOM   1958  N   TRP A 150       6.819  12.199  11.004  1.00 96.83           N
ATOM   1959  H   TRP A 150       6.907  13.155  11.317  1.00 96.83           H
ATOM   1960  CA  TRP A 150       7.113  11.956   9.593  1.00 96.83           C
ATOM   1961  HA  TRP A 150       6.788  10.956   9.308  1.00 96.83           H
ATOM   1962  C   TRP A 150       8.624  12.042   9.350  1.00 96.83           C
ATOM   1963  CB  TRP A 150       6.329  12.966   8.747  1.00 96.83           C
ATOM   1964  HB2 TRP A 150       6.553  13.976   9.090  1.00 96.83           H
ATOM   1965  HB3 TRP A 150       6.663  12.887   7.712  1.00 96.83           H
ATOM   1966  O   TRP A 150       9.124  13.043   8.837  1.00 96.83           O
ATOM   1967  CG  TRP A 150       4.848  12.787   8.759  1.00 96.83           C
ATOM   1968  CD1 TRP A 150       3.987  13.336   9.643  1.00 96.83           C
ATOM   1969  HD1 TRP A 150       4.284  13.962  10.472  1.00 96.83           H
ATOM   1970  CD2 TRP A 150       4.041  11.973   7.861  1.00 96.83           C
ATOM   1971  CE2 TRP A 150       2.672  12.152   8.203  1.00 96.83           C
ATOM   1972  CE3 TRP A 150       4.328  11.074   6.815  1.00 96.83           C
ATOM   1973  HE3 TRP A 150       5.358  10.828   6.599  1.00 96.83           H
ATOM   1974  NE1 TRP A 150       2.701  12.931   9.339  1.00 96.83           N
ATOM   1975  HE1 TRP A 150       1.907  13.055   9.951  1.00 96.83           H
ATOM   1976  CH2 TRP A 150       1.955  10.672   6.432  1.00 96.83           C
ATOM   1977  HH2 TRP A 150       1.184  10.145   5.890  1.00 96.83           H
ATOM   1978  CZ2 TRP A 150       1.632  11.532   7.498  1.00 96.83           C
ATOM   1979  HZ2 TRP A 150       0.607  11.682   7.802  1.00 96.83           H
ATOM   1980  CZ3 TRP A 150       3.299  10.441   6.099  1.00 96.83           C
ATOM   1981  HZ3 TRP A 150       3.542   9.743   5.311  1.00 96.83           H
ATOM   1982  N   GLY A 151       9.370  11.025   9.792  1.00 91.64           N
ATOM   1983  H   GLY A 151       8.900  10.253  10.242  1.00 91.64           H
ATOM   1984  CA  GLY A 151      10.814  10.912   9.539  1.00 91.64           C
ATOM   1985  HA2 GLY A 151      11.185  10.010  10.026  1.00 91.64           H
ATOM   1986  HA3 GLY A 151      10.980  10.814   8.466  1.00 91.64           H
ATOM   1987  C   GLY A 151      11.649  12.097  10.038  1.00 91.64           C
ATOM   1988  O   GLY A 151      12.552  12.559   9.352  1.00 91.64           O
ATOM   1989  N   GLY A 152      11.323  12.627  11.213  1.00 92.73           N
ATOM   1990  H   GLY A 152      10.594  12.160  11.733  1.00 92.73           H
ATOM   1991  CA  GLY A 152      11.934  13.816  11.810  1.00 92.73           C
ATOM   1992  HA2 GLY A 152      12.145  13.613  12.860  1.00 92.73           H
ATOM   1993  HA3 GLY A 152      12.878  14.035  11.311  1.00 92.73           H
ATOM   1994  C   GLY A 152      11.063  15.071  11.729  1.00 92.73           C
ATOM   1995  O   GLY A 152      11.298  16.012  12.481  1.00 92.73           O
ATOM   1996  N   VAL A 153      10.001  15.078  10.918  1.00 96.04           N
ATOM   1997  H   VAL A 153       9.859  14.295  10.296  1.00 96.04           H
ATOM   1998  CA  VAL A 153       9.064  16.210  10.830  1.00 96.04           C
ATOM   1999  HA  VAL A 153       9.586  17.111  11.151  1.00 96.04           H
ATOM   2000  C   VAL A 153       7.867  16.007  11.760  1.00 96.04           C
ATOM   2001  CB  VAL A 153       8.621  16.460   9.379  1.00 96.04           C
ATOM   2002  HB  VAL A 153       8.034  15.614   9.020  1.00 96.04           H
ATOM   2003  O   VAL A 153       7.191  14.978  11.717  1.00 96.04           O
ATOM   2004  CG1 VAL A 153       7.765  17.728   9.266  1.00 96.04           C
ATOM   2005 HG11 VAL A 153       8.336  18.597   9.593  1.00 96.04           H
ATOM   2006 HG12 VAL A 153       7.462  17.867   8.228  1.00 96.04           H
ATOM   2007 HG13 VAL A 153       6.863  17.630   9.869  1.00 96.04           H
ATOM   2008  CG2 VAL A 153       9.829  16.639   8.456  1.00 96.04           C
ATOM   2009 HG21 VAL A 153      10.508  17.392   8.854  1.00 96.04           H
ATOM   2010 HG22 VAL A 153       9.481  16.961   7.475  1.00 96.04           H
ATOM   2011 HG23 VAL A 153      10.356  15.692   8.338  1.00 96.04           H
ATOM   2012  N   ALA A 154       7.579  17.003  12.603  1.00 96.34           N
ATOM   2013  H   ALA A 154       8.178  17.816  12.612  1.00 96.34           H
ATOM   2014  CA  ALA A 154       6.408  16.991  13.481  1.00 96.34           C
ATOM   2015  HA  ALA A 154       6.468  16.111  14.121  1.00 96.34           H
ATOM   2016  C   ALA A 154       5.093  16.909  12.681  1.00 96.34           C
ATOM   2017  CB  ALA A 154       6.443  18.238  14.374  1.00 96.34           C
ATOM   2018  HB1 ALA A 154       7.370  18.259  14.947  1.00 96.34           H
ATOM   2019  HB2 ALA A 154       6.377  19.139  13.764  1.00 96.34           H
ATOM   2020  HB3 ALA A 154       5.605  18.217  15.070  1.00 96.34           H
ATOM   2021  O   ALA A 154       4.970  17.522  11.618  1.00 96.34           O
ATOM   2022  N   ALA A 155       4.096  16.195  13.216  1.00 97.14           N
ATOM   2023  H   ALA A 155       4.267  15.687  14.072  1.00 97.14           H
ATOM   2024  CA  ALA A 155       2.816  15.940  12.550  1.00 97.14           C
ATOM   2025  HA  ALA A 155       2.988  15.263  11.712  1.00 97.14           H
ATOM   2026  C   ALA A 155       2.142  17.204  11.994  1.00 97.14           C
ATOM   2027  CB  ALA A 155       1.890  15.243  13.551  1.00 97.14           C
ATOM   2028  HB1 ALA A 155       1.687  15.891  14.403  1.00 97.14           H
ATOM   2029  HB2 ALA A 155       0.947  14.986  13.069  1.00 97.14           H
ATOM   2030  HB3 ALA A 155       2.349  14.322  13.910  1.00 97.14           H
ATOM   2031  O   ALA A 155       1.757  17.228  10.825  1.00 97.14           O
ATOM   2032  N   ASP A 156       2.040  18.259  12.809  1.00 97.34           N
ATOM   2033  H   ASP A 156       2.308  18.147  13.776  1.00 97.34           H
ATOM   2034  CA  ASP A 156       1.391  19.513  12.413  1.00 97.34           C
ATOM   2035  HA  ASP A 156       0.420  19.289  11.971  1.00 97.34           H
ATOM   2036  C   ASP A 156       2.212  20.271  11.362  1.00 97.34           C
ATOM   2037  CB  ASP A 156       1.159  20.402  13.645  1.00 97.34           C
ATOM   2038  HB2 ASP A 156       0.760  21.360  13.312  1.00 97.34           H
ATOM   2039  HB3 ASP A 156       2.116  20.588  14.132  1.00 97.34           H
ATOM   2040  O   ASP A 156       1.652  20.834  10.424  1.00 97.34           O
ATOM   2041  CG  ASP A 156       0.177  19.808  14.663  1.00 97.34           C
ATOM   2042  OD1 ASP A 156      -0.661  18.958  14.278  1.00 97.34           O
ATOM   2043  OD2 ASP A 156       0.284  20.187  15.845  1.00 97.34           O
ATOM   2044  N   ALA A 157       3.544  20.249  11.466  1.00 98.13           N
ATOM   2045  H   ALA A 157       3.959  19.694  12.200  1.00 98.13           H
ATOM   2046  CA  ALA A 157       4.421  20.881  10.482  1.00 98.13           C
ATOM   2047  HA  ALA A 157       4.117  21.921  10.363  1.00 98.13           H
ATOM   2048  C   ALA A 157       4.298  20.206   9.107  1.00 98.13           C
ATOM   2049  CB  ALA A 157       5.861  20.857  11.009  1.00 98.13           C
ATOM   2050  HB1 ALA A 157       6.514  21.376  10.308  1.00 98.13           H
ATOM   2051  HB2 ALA A 157       5.910  21.361  11.975  1.00 98.13           H
ATOM   2052  HB3 ALA A 157       6.208  19.830  11.121  1.00 98.13           H
ATOM   2053  O   ALA A 157       4.175  20.893   8.091  1.00 98.13           O
ATOM   2054  N   PHE A 158       4.263  18.870   9.076  1.00 98.29           N
ATOM   2055  H   PHE A 158       4.373  18.364   9.944  1.00 98.29           H
ATOM   2056  CA  PHE A 158       4.034  18.110   7.849  1.00 98.29           C
ATOM   2057  HA  PHE A 158       4.758  18.426   7.099  1.00 98.29           H
ATOM   2058  C   PHE A 158       2.634  18.365   7.274  1.00 98.29           C
ATOM   2059  CB  PHE A 158       4.244  16.616   8.123  1.00 98.29           C
ATOM   2060  HB2 PHE A 158       3.580  16.294   8.925  1.00 98.29           H
ATOM   2061  HB3 PHE A 158       5.268  16.446   8.455  1.00 98.29           H
ATOM   2062  O   PHE A 158       2.501  18.641   6.077  1.00 98.29           O
ATOM   2063  CG  PHE A 158       3.984  15.774   6.893  1.00 98.29           C
ATOM   2064  CD1 PHE A 158       2.723  15.183   6.696  1.00 98.29           C
ATOM   2065  HD1 PHE A 158       1.959  15.271   7.454  1.00 98.29           H
ATOM   2066  CD2 PHE A 158       4.983  15.638   5.913  1.00 98.29           C
ATOM   2067  HD2 PHE A 158       5.955  16.087   6.057  1.00 98.29           H
ATOM   2068  CE1 PHE A 158       2.457  14.457   5.524  1.00 98.29           C
ATOM   2069  HE1 PHE A 158       1.500  13.975   5.388  1.00 98.29           H
ATOM   2070  CE2 PHE A 158       4.714  14.920   4.737  1.00 98.29           C
ATOM   2071  HE2 PHE A 158       5.481  14.819   3.984  1.00 98.29           H
ATOM   2072  CZ  PHE A 158       3.452  14.332   4.543  1.00 98.29           C
ATOM   2073  HZ  PHE A 158       3.243  13.768   3.646  1.00 98.29           H
ATOM   2074  N   ALA A 159       1.598  18.311   8.121  1.00 98.42           N
ATOM   2075  H   ALA A 159       1.773  18.080   9.089  1.00 98.42           H
ATOM   2076  CA  ALA A 159       0.213  18.526   7.711  1.00 98.42           C
ATOM   2077  HA  ALA A 159      -0.032  17.778   6.957  1.00 98.42           H
ATOM   2078  C   ALA A 159       0.030  19.918   7.087  1.00 98.42           C
ATOM   2079  CB  ALA A 159      -0.717  18.320   8.913  1.00 98.42           C
ATOM   2080  HB1 ALA A 159      -0.517  19.069   9.680  1.00 98.42           H
ATOM   2081  HB2 ALA A 159      -0.566  17.331   9.344  1.00 98.42           H
ATOM   2082  HB3 ALA A 159      -1.756  18.410   8.595  1.00 98.42           H
ATOM   2083  O   ALA A 159      -0.445  20.034   5.957  1.00 98.42           O
ATOM   2084  N   ASN A 160       0.498  20.962   7.776  1.00 98.32           N
ATOM   2085  H   ASN A 160       0.877  20.792   8.697  1.00 98.32           H
ATOM   2086  CA  ASN A 160       0.396  22.350   7.325  1.00 98.32           C
ATOM   2087  HA  ASN A 160      -0.654  22.590   7.156  1.00 98.32           H
ATOM   2088  C   ASN A 160       1.130  22.596   5.999  1.00 98.32           C
ATOM   2089  CB  ASN A 160       0.951  23.264   8.432  1.00 98.32           C
ATOM   2090  HB2 ASN A 160       1.052  24.277   8.042  1.00 98.32           H
ATOM   2091  HB3 ASN A 160       1.939  22.915   8.732  1.00 98.32           H
ATOM   2092  O   ASN A 160       0.656  23.372   5.168  1.00 98.32           O
ATOM   2093  CG  ASN A 160       0.046  23.344   9.651  1.00 98.32           C
ATOM   2094  ND2 ASN A 160       0.580  23.696  10.796  1.00 98.32           N
ATOM   2095 HD21 ASN A 160      -0.041  23.642  11.591  1.00 98.32           H
ATOM   2096 HD22 ASN A 160       1.584  23.727  10.894  1.00 98.32           H
ATOM   2097  OD1 ASN A 160      -1.151  23.137   9.587  1.00 98.32           O
ATOM   2098  N   ALA A 161       2.271  21.938   5.779  1.00 98.15           N
ATOM   2099  H   ALA A 161       2.640  21.340   6.504  1.00 98.15           H
ATOM   2100  CA  ALA A 161       3.060  22.121   4.564  1.00 98.15           C
ATOM   2101  HA  ALA A 161       3.131  23.188   4.354  1.00 98.15           H
ATOM   2102  C   ALA A 161       2.440  21.456   3.321  1.00 98.15           C
ATOM   2103  CB  ALA A 161       4.476  21.603   4.836  1.00 98.15           C
ATOM   2104  HB1 ALA A 161       4.928  22.175   5.646  1.00 98.15           H
ATOM   2105  HB2 ALA A 161       4.448  20.551   5.118  1.00 98.15           H
ATOM   2106  HB3 ALA A 161       5.091  21.715   3.943  1.00 98.15           H
ATOM   2107  O   ALA A 161       2.628  21.958   2.205  1.00 98.15           O
ATOM   2108  N   ASN A 162       1.710  20.346   3.491  1.00 98.56           N
ATOM   2109  H   ASN A 162       1.602  20.000   4.434  1.00 98.56           H
ATOM   2110  CA  ASN A 162       1.343  19.462   2.378  1.00 98.56           C
ATOM   2111  HA  ASN A 162       1.723  19.875   1.444  1.00 98.56           H
ATOM   2112  C   ASN A 162      -0.162  19.276   2.168  1.00 98.56           C
ATOM   2113  CB  ASN A 162       2.027  18.107   2.578  1.00 98.56           C
ATOM   2114  HB2 ASN A 162       1.718  17.659   3.523  1.00 98.56           H
ATOM   2115  HB3 ASN A 162       1.720  17.447   1.767  1.00 98.56           H
ATOM   2116  O   ASN A 162      -0.609  19.261   1.021  1.00 98.56           O
ATOM   2117  CG  ASN A 162       3.534  18.234   2.534  1.00 98.56           C
ATOM   2118  ND2 ASN A 162       4.179  18.173   3.671  1.00 98.56           N
ATOM   2119 HD21 ASN A 162       5.175  18.341   3.680  1.00 98.56           H
ATOM   2120 HD22 ASN A 162       3.671  18.042   4.534  1.00 98.56           H
ATOM   2121  OD1 ASN A 162       4.119  18.443   1.482  1.00 98.56           O
ATOM   2122  N   ILE A 163      -0.954  19.155   3.234  1.00 98.48           N
ATOM   2123  H   ILE A 163      -0.563  19.276   4.157  1.00 98.48           H
ATOM   2124  CA  ILE A 163      -2.369  18.768   3.132  1.00 98.48           C
ATOM   2125  HA  ILE A 163      -2.424  17.872   2.514  1.00 98.48           H
ATOM   2126  C   ILE A 163      -3.210  19.811   2.382  1.00 98.48           C
ATOM   2127  CB  ILE A 163      -2.938  18.400   4.519  1.00 98.48           C
ATOM   2128  HB  ILE A 163      -2.783  19.224   5.215  1.00 98.48           H
ATOM   2129  O   ILE A 163      -3.883  19.429   1.423  1.00 98.48           O
ATOM   2130  CG1 ILE A 163      -2.215  17.184   5.129  1.00 98.48           C
ATOM   2131 HG12 ILE A 163      -2.606  17.048   6.137  1.00 98.48           H
ATOM   2132 HG13 ILE A 163      -1.152  17.411   5.213  1.00 98.48           H
ATOM   2133  CG2 ILE A 163      -4.450  18.173   4.449  1.00 98.48           C
ATOM   2134 HG21 ILE A 163      -4.685  17.541   3.593  1.00 98.48           H
ATOM   2135 HG22 ILE A 163      -4.811  17.702   5.364  1.00 98.48           H
ATOM   2136 HG23 ILE A 163      -4.969  19.124   4.332  1.00 98.48           H
ATOM   2137  CD1 ILE A 163      -2.339  15.862   4.364  1.00 98.48           C
ATOM   2138 HD11 ILE A 163      -3.389  15.586   4.270  1.00 98.48           H
ATOM   2139 HD12 ILE A 163      -1.887  15.942   3.376  1.00 98.48           H
ATOM   2140 HD13 ILE A 163      -1.820  15.075   4.912  1.00 98.48           H
ATOM   2141  N   PRO A 164      -3.112  21.125   2.676  1.00 97.69           N
ATOM   2142  CA  PRO A 164      -3.833  22.129   1.892  1.00 97.69           C
ATOM   2143  HA  PRO A 164      -4.903  21.940   1.978  1.00 97.69           H
ATOM   2144  C   PRO A 164      -3.449  22.133   0.406  1.00 97.69           C
ATOM   2145  CB  PRO A 164      -3.499  23.474   2.547  1.00 97.69           C
ATOM   2146  HB2 PRO A 164      -4.346  24.159   2.508  1.00 97.69           H
ATOM   2147  HB3 PRO A 164      -2.627  23.921   2.069  1.00 97.69           H
ATOM   2148  O   PRO A 164      -4.261  22.494  -0.440  1.00 97.69           O
ATOM   2149  CG  PRO A 164      -3.142  23.102   3.984  1.00 97.69           C
ATOM   2150  HG2 PRO A 164      -2.487  23.839   4.447  1.00 97.69           H
ATOM   2151  HG3 PRO A 164      -4.052  22.970   4.569  1.00 97.69           H
ATOM   2152  CD  PRO A 164      -2.445  21.759   3.810  1.00 97.69           C
ATOM   2153  HD2 PRO A 164      -2.544  21.189   4.734  1.00 97.69           H
ATOM   2154  HD3 PRO A 164      -1.392  21.916   3.578  1.00 97.69           H
ATOM   2155  N   LYS A 165      -2.214  21.733   0.065  1.00 97.85           N
ATOM   2156  H   LYS A 165      -1.626  21.346   0.789  1.00 97.85           H
ATOM   2157  CA  LYS A 165      -1.745  21.685  -1.328  1.00 97.85           C
ATOM   2158  HA  LYS A 165      -2.109  22.569  -1.851  1.00 97.85           H
ATOM   2159  C   LYS A 165      -2.311  20.489  -2.086  1.00 97.85           C
ATOM   2160  CB  LYS A 165      -0.215  21.659  -1.404  1.00 97.85           C
ATOM   2161  HB2 LYS A 165       0.163  20.751  -0.935  1.00 97.85           H
ATOM   2162  HB3 LYS A 165       0.064  21.637  -2.457  1.00 97.85           H
ATOM   2163  O   LYS A 165      -2.629  20.639  -3.262  1.00 97.85           O
ATOM   2164  CG  LYS A 165       0.446  22.878  -0.754  1.00 97.85           C
ATOM   2165  HG2 LYS A 165       0.258  22.872   0.319  1.00 97.85           H
ATOM   2166  HG3 LYS A 165       0.035  23.789  -1.189  1.00 97.85           H
ATOM   2167  CD  LYS A 165       1.954  22.824  -1.007  1.00 97.85           C
ATOM   2168  HD2 LYS A 165       2.136  22.822  -2.082  1.00 97.85           H
ATOM   2169  HD3 LYS A 165       2.362  21.911  -0.573  1.00 97.85           H
ATOM   2170  CE  LYS A 165       2.623  24.037  -0.367  1.00 97.85           C
ATOM   2171  HE2 LYS A 165       2.095  24.939  -0.677  1.00 97.85           H
ATOM   2172  HE3 LYS A 165       2.533  23.942   0.715  1.00 97.85           H
ATOM   2173  NZ  LYS A 165       4.048  24.111  -0.759  1.00 97.85           N
ATOM   2174  HZ1 LYS A 165       4.496  24.903  -0.320  1.00 97.85           H
ATOM   2175  HZ2 LYS A 165       4.518  23.281  -0.429  1.00 97.85           H
ATOM   2176  HZ3 LYS A 165       4.150  24.162  -1.763  1.00 97.85           H
ATOM   2177  N   LEU A 166      -2.429  19.331  -1.433  1.00 98.18           N
ATOM   2178  H   LEU A 166      -2.132  19.293  -0.468  1.00 98.18           H
ATOM   2179  CA  LEU A 166      -3.093  18.152  -1.998  1.00 98.18           C
ATOM   2180  HA  LEU A 166      -2.646  17.898  -2.959  1.00 98.18           H
ATOM   2181  C   LEU A 166      -4.568  18.453  -2.266  1.00 98.18           C
ATOM   2182  CB  LEU A 166      -2.946  16.964  -1.030  1.00 98.18           C
ATOM   2183  HB2 LEU A 166      -3.672  16.198  -1.298  1.00 98.18           H
ATOM   2184  HB3 LEU A 166      -3.189  17.299  -0.021  1.00 98.18           H
ATOM   2185  O   LEU A 166      -5.045  18.247  -3.381  1.00 98.18           O
ATOM   2186  CG  LEU A 166      -1.546  16.331  -1.038  1.00 98.18           C
ATOM   2187  HG  LEU A 166      -0.787  17.113  -1.058  1.00 98.18           H
ATOM   2188  CD1 LEU A 166      -1.334  15.494   0.219  1.00 98.18           C
ATOM   2189 HD11 LEU A 166      -1.403  16.137   1.097  1.00 98.18           H
ATOM   2190 HD12 LEU A 166      -0.347  15.033   0.197  1.00 98.18           H
ATOM   2191 HD13 LEU A 166      -2.096  14.718   0.284  1.00 98.18           H
ATOM   2192  CD2 LEU A 166      -1.354  15.416  -2.248  1.00 98.18           C
ATOM   2193 HD21 LEU A 166      -2.057  14.584  -2.198  1.00 98.18           H
ATOM   2194 HD22 LEU A 166      -1.539  15.966  -3.171  1.00 98.18           H
ATOM   2195 HD23 LEU A 166      -0.337  15.024  -2.261  1.00 98.18           H
ATOM   2196  N   ASP A 167      -5.242  19.041  -1.276  1.00 97.23           N
ATOM   2197  H   ASP A 167      -4.788  19.149  -0.380  1.00 97.23           H
ATOM   2198  CA  ASP A 167      -6.651  19.418  -1.374  1.00 97.23           C
ATOM   2199  HA  ASP A 167      -7.227  18.521  -1.603  1.00 97.23           H
ATOM   2200  C   ASP A 167      -6.902  20.439  -2.491  1.00 97.23           C
ATOM   2201  CB  ASP A 167      -7.100  19.964  -0.015  1.00 97.23           C
ATOM   2202  HB2 ASP A 167      -6.658  20.945   0.160  1.00 97.23           H
ATOM   2203  HB3 ASP A 167      -6.740  19.288   0.761  1.00 97.23           H
ATOM   2204  O   ASP A 167      -7.757  20.233  -3.349  1.00 97.23           O
ATOM   2205  CG  ASP A 167      -8.621  20.040   0.082  1.00 97.23           C
ATOM   2206  OD1 ASP A 167      -9.242  18.962  -0.073  1.00 97.23           O
ATOM   2207  OD2 ASP A 167      -9.157  21.128   0.367  1.00 97.23           O
ATOM   2208  N   ALA A 168      -6.088  21.498  -2.552  1.00 96.31           N
ATOM   2209  H   ALA A 168      -5.430  21.644  -1.800  1.00 96.31           H
ATOM   2210  CA  ALA A 168      -6.182  22.512  -3.602  1.00 96.31           C
ATOM   2211  HA  ALA A 168      -7.205  22.886  -3.628  1.00 96.31           H
ATOM   2212  C   ALA A 168      -5.859  21.967  -5.005  1.00 96.31           C
ATOM   2213  CB  ALA A 168      -5.244  23.669  -3.240  1.00 96.31           C
ATOM   2214  HB1 ALA A 168      -4.216  23.311  -3.189  1.00 96.31           H
ATOM   2215  HB2 ALA A 168      -5.531  24.083  -2.273  1.00 96.31           H
ATOM   2216  HB3 ALA A 168      -5.320  24.449  -3.997  1.00 96.31           H
ATOM   2217  O   ALA A 168      -6.368  22.491  -5.995  1.00 96.31           O
ATOM   2218  N   ALA A 169      -5.015  20.936  -5.106  1.00 96.73           N
ATOM   2219  H   ALA A 169      -4.624  20.546  -4.261  1.00 96.73           H
ATOM   2220  CA  ALA A 169      -4.705  20.272  -6.371  1.00 96.73           C
ATOM   2221  HA  ALA A 169      -4.650  21.028  -7.154  1.00 96.73           H
ATOM   2222  C   ALA A 169      -5.788  19.268  -6.809  1.00 96.73           C
ATOM   2223  CB  ALA A 169      -3.323  19.615  -6.253  1.00 96.73           C
ATOM   2224  HB1 ALA A 169      -3.053  19.156  -7.203  1.00 96.73           H
ATOM   2225  HB2 ALA A 169      -3.344  18.847  -5.480  1.00 96.73           H
ATOM   2226  HB3 ALA A 169      -2.579  20.369  -5.994  1.00 96.73           H
ATOM   2227  O   ALA A 169      -5.712  18.758  -7.927  1.00 96.73           O
ATOM   2228  N   GLY A 170      -6.778  18.974  -5.957  1.00 95.82           N
ATOM   2229  H   GLY A 170      -6.803  19.428  -5.056  1.00 95.82           H
ATOM   2230  CA  GLY A 170      -7.793  17.954  -6.222  1.00 95.82           C
ATOM   2231  HA2 GLY A 170      -8.296  18.168  -7.166  1.00 95.82           H
ATOM   2232  HA3 GLY A 170      -8.525  17.990  -5.416  1.00 95.82           H
ATOM   2233  C   GLY A 170      -7.222  16.536  -6.280  1.00 95.82           C
ATOM   2234  O   GLY A 170      -7.744  15.686  -7.002  1.00 95.82           O
ATOM   2235  N   VAL A 171      -6.109  16.294  -5.581  1.00 97.41           N
ATOM   2236  H   VAL A 171      -5.779  17.014  -4.954  1.00 97.41           H
ATOM   2237  CA  VAL A 171      -5.446  14.988  -5.528  1.00 97.41           C
ATOM   2238  HA  VAL A 171      -5.749  14.387  -6.385  1.00 97.41           H
ATOM   2239  C   VAL A 171      -5.905  14.282  -4.266  1.00 97.41           C
ATOM   2240  CB  VAL A 171      -3.914  15.128  -5.578  1.00 97.41           C
ATOM   2241  HB  VAL A 171      -3.581  15.785  -4.775  1.00 97.41           H
ATOM   2242  O   VAL A 171      -5.659  14.760  -3.160  1.00 97.41           O
ATOM   2243  CG1 VAL A 171      -3.198  13.777  -5.438  1.00 97.41           C
ATOM   2244 HG11 VAL A 171      -2.125  13.906  -5.579  1.00 97.41           H
ATOM   2245 HG12 VAL A 171      -3.573  13.070  -6.178  1.00 97.41           H
ATOM   2246 HG13 VAL A 171      -3.357  13.377  -4.437  1.00 97.41           H
ATOM   2247  CG2 VAL A 171      -3.479  15.736  -6.916  1.00 97.41           C
ATOM   2248 HG21 VAL A 171      -3.773  15.080  -7.735  1.00 97.41           H
ATOM   2249 HG22 VAL A 171      -3.943  16.712  -7.058  1.00 97.41           H
ATOM   2250 HG23 VAL A 171      -2.396  15.859  -6.927  1.00 97.41           H
ATOM   2251  N   ASN A 172      -6.558  13.134  -4.433  1.00 98.15           N
ATOM   2252  H   ASN A 172      -6.669  12.765  -5.366  1.00 98.15           H
ATOM   2253  CA  ASN A 172      -6.923  12.291  -3.306  1.00 98.15           C
ATOM   2254  HA  ASN A 172      -7.467  12.905  -2.588  1.00 98.15           H
ATOM   2255  C   ASN A 172      -5.672  11.758  -2.604  1.00 98.15           C
ATOM   2256  CB  ASN A 172      -7.841  11.153  -3.760  1.00 98.15           C
ATOM   2257  HB2 ASN A 172      -7.987  10.471  -2.923  1.00 98.15           H
ATOM   2258  HB3 ASN A 172      -7.364  10.605  -4.572  1.00 98.15           H
ATOM   2259  O   ASN A 172      -4.631  11.545  -3.225  1.00 98.15           O
ATOM   2260  CG  ASN A 172      -9.213  11.628  -4.191  1.00 98.15           C
ATOM   2261  ND2 ASN A 172      -9.759  11.054  -5.235  1.00 98.15           N
ATOM   2262 HD21 ASN A 172      -9.224  10.397  -5.785  1.00 98.15           H
ATOM   2263 HD22 ASN A 172     -10.657  11.420  -5.515  1.00 98.15           H
ATOM   2264  OD1 ASN A 172      -9.830  12.486  -3.589  1.00 98.15           O
ATOM   2265  N   TYR A 173      -5.764  11.492  -1.310  1.00 98.68           N
ATOM   2266  H   TYR A 173      -6.598  11.752  -0.803  1.00 98.68           H
ATOM   2267  CA  TYR A 173      -4.647  10.899  -0.593  1.00 98.68           C
ATOM   2268  HA  TYR A 173      -4.104  10.286  -1.312  1.00 98.68           H
ATOM   2269  C   TYR A 173      -5.074   9.942   0.508  1.00 98.68           C
ATOM   2270  CB  TYR A 173      -3.683  11.982  -0.088  1.00 98.68           C
ATOM   2271  HB2 TYR A 173      -2.848  11.508   0.428  1.00 98.68           H
ATOM   2272  HB3 TYR A 173      -3.268  12.511  -0.946  1.00 98.68           H
ATOM   2273  O   TYR A 173      -6.159  10.044   1.090  1.00 98.68           O
ATOM   2274  CG  TYR A 173      -4.335  12.988   0.832  1.00 98.68           C
ATOM   2275  CD1 TYR A 173      -5.012  14.090   0.276  1.00 98.68           C
ATOM   2276  HD1 TYR A 173      -5.046  14.221  -0.796  1.00 98.68           H
ATOM   2277  CD2 TYR A 173      -4.303  12.799   2.227  1.00 98.68           C
ATOM   2278  HD2 TYR A 173      -3.790  11.946   2.646  1.00 98.68           H
ATOM   2279  CE1 TYR A 173      -5.664  15.006   1.111  1.00 98.68           C
ATOM   2280  HE1 TYR A 173      -6.200  15.849   0.701  1.00 98.68           H
ATOM   2281  CE2 TYR A 173      -4.960  13.715   3.068  1.00 98.68           C
ATOM   2282  HE2 TYR A 173      -4.958  13.578   4.140  1.00 98.68           H
ATOM   2283  OH  TYR A 173      -6.295  15.702   3.277  1.00 98.68           O
ATOM   2284  HH  TYR A 173      -6.245  15.509   4.216  1.00 98.68           H
ATOM   2285  CZ  TYR A 173      -5.639  14.815   2.502  1.00 98.68           C
ATOM   2286  N   ILE A 174      -4.176   8.999   0.771  1.00 98.80           N
ATOM   2287  H   ILE A 174      -3.331   8.999   0.219  1.00 98.80           H
ATOM   2288  CA  ILE A 174      -4.241   8.051   1.878  1.00 98.80           C
ATOM   2289  HA  ILE A 174      -5.178   8.186   2.418  1.00 98.80           H
ATOM   2290  C   ILE A 174      -3.086   8.383   2.818  1.00 98.80           C
ATOM   2291  CB  ILE A 174      -4.191   6.600   1.352  1.00 98.80           C
ATOM   2292  HB  ILE A 174      -3.285   6.482   0.756  1.00 98.80           H
ATOM   2293  O   ILE A 174      -1.953   8.542   2.368  1.00 98.80           O
ATOM   2294  CG1 ILE A 174      -5.408   6.316   0.439  1.00 98.80           C
ATOM   2295 HG12 ILE A 174      -5.450   7.066  -0.351  1.00 98.80           H
ATOM   2296 HG13 ILE A 174      -6.325   6.392   1.024  1.00 98.80           H
ATOM   2297  CG2 ILE A 174      -4.131   5.598   2.520  1.00 98.80           C
ATOM   2298 HG21 ILE A 174      -5.025   5.669   3.140  1.00 98.80           H
ATOM   2299 HG22 ILE A 174      -4.050   4.582   2.135  1.00 98.80           H
ATOM   2300 HG23 ILE A 174      -3.248   5.767   3.136  1.00 98.80           H
ATOM   2301  CD1 ILE A 174      -5.373   4.951  -0.254  1.00 98.80           C
ATOM   2302 HD11 ILE A 174      -6.177   4.898  -0.988  1.00 98.80           H
ATOM   2303 HD12 ILE A 174      -4.419   4.816  -0.765  1.00 98.80           H
ATOM   2304 HD13 ILE A 174      -5.513   4.148   0.469  1.00 98.80           H
ATOM   2305  N   VAL A 175      -3.357   8.510   4.114  1.00 98.69           N
ATOM   2306  H   VAL A 175      -4.302   8.339   4.426  1.00 98.69           H
ATOM   2307  CA  VAL A 175      -2.303   8.681   5.121  1.00 98.69           C
ATOM   2308  HA  VAL A 175      -1.427   9.149   4.671  1.00 98.69           H
ATOM   2309  C   VAL A 175      -1.887   7.300   5.610  1.00 98.69           C
ATOM   2310  CB  VAL A 175      -2.774   9.590   6.270  1.00 98.69           C
ATOM   2311  HB  VAL A 175      -3.681   9.180   6.714  1.00 98.69           H
ATOM   2312  O   VAL A 175      -2.664   6.652   6.310  1.00 98.69           O
ATOM   2313  CG1 VAL A 175      -1.707   9.716   7.358  1.00 98.69           C
ATOM   2314 HG11 VAL A 175      -1.497   8.739   7.794  1.00 98.69           H
ATOM   2315 HG12 VAL A 175      -0.788  10.111   6.924  1.00 98.69           H
ATOM   2316 HG13 VAL A 175      -2.053  10.387   8.145  1.00 98.69           H
ATOM   2317  CG2 VAL A 175      -3.073  11.005   5.755  1.00 98.69           C
ATOM   2318 HG21 VAL A 175      -2.177  11.443   5.315  1.00 98.69           H
ATOM   2319 HG22 VAL A 175      -3.864  10.978   5.006  1.00 98.69           H
ATOM   2320 HG23 VAL A 175      -3.404  11.628   6.586  1.00 98.69           H
ATOM   2321  N   SER A 176      -0.688   6.855   5.233  1.00 98.77           N
ATOM   2322  H   SER A 176      -0.077   7.445   4.688  1.00 98.77           H
ATOM   2323  CA  SER A 176      -0.127   5.586   5.692  1.00 98.77           C
ATOM   2324  HA  SER A 176      -0.956   4.931   5.959  1.00 98.77           H
ATOM   2325  C   SER A 176       0.694   5.765   6.965  1.00 98.77           C
ATOM   2326  CB  SER A 176       0.649   4.870   4.586  1.00 98.77           C
ATOM   2327  HB2 SER A 176       0.011   4.731   3.713  1.00 98.77           H
ATOM   2328  HB3 SER A 176       1.527   5.452   4.305  1.00 98.77           H
ATOM   2329  O   SER A 176       1.377   6.774   7.178  1.00 98.77           O
ATOM   2330  OG  SER A 176       1.060   3.612   5.063  1.00 98.77           O
ATOM   2331  HG  SER A 176       0.494   2.911   4.732  1.00 98.77           H
ATOM   2332  N   THR A 177       0.579   4.781   7.849  1.00 98.49           N
ATOM   2333  H   THR A 177       0.072   3.957   7.559  1.00 98.49           H
ATOM   2334  CA  THR A 177       1.175   4.768   9.179  1.00 98.49           C
ATOM   2335  HA  THR A 177       1.857   5.614   9.258  1.00 98.49           H
ATOM   2336  C   THR A 177       1.975   3.494   9.384  1.00 98.49           C
ATOM   2337  CB  THR A 177       0.119   4.885  10.287  1.00 98.49           C
ATOM   2338  HB  THR A 177       0.646   4.969  11.237  1.00 98.49           H
ATOM   2339  O   THR A 177       1.591   2.449   8.876  1.00 98.49           O
ATOM   2340  CG2 THR A 177      -0.809   6.086  10.159  1.00 98.49           C
ATOM   2341 HG21 THR A 177      -0.212   6.998  10.143  1.00 98.49           H
ATOM   2342 HG22 THR A 177      -1.481   6.118  11.016  1.00 98.49           H
ATOM   2343 HG23 THR A 177      -1.396   6.018   9.243  1.00 98.49           H
ATOM   2344  OG1 THR A 177      -0.726   3.762  10.323  1.00 98.49           O
ATOM   2345  HG1 THR A 177      -1.061   3.650   9.430  1.00 98.49           H
ATOM   2346  N   GLY A 178       3.037   3.558  10.182  1.00 97.02           N
ATOM   2347  H   GLY A 178       3.331   4.462  10.522  1.00 97.02           H
ATOM   2348  CA  GLY A 178       3.854   2.390  10.493  1.00 97.02           C
ATOM   2349  HA2 GLY A 178       3.221   1.505  10.553  1.00 97.02           H
ATOM   2350  HA3 GLY A 178       4.311   2.540  11.471  1.00 97.02           H
ATOM   2351  C   GLY A 178       4.960   2.139   9.463  1.00 97.02           C
ATOM   2352  O   GLY A 178       5.729   3.052   9.155  1.00 97.02           O
ATOM   2353  N   GLY A 179       5.035   0.901   8.977  1.00 94.70           N
ATOM   2354  H   GLY A 179       4.299   0.252   9.217  1.00 94.70           H
ATOM   2355  CA  GLY A 179       6.031   0.431   8.013  1.00 94.70           C
ATOM   2356  HA2 GLY A 179       6.288   1.236   7.324  1.00 94.70           H
ATOM   2357  HA3 GLY A 179       5.582  -0.362   7.415  1.00 94.70           H
ATOM   2358  C   GLY A 179       7.321  -0.108   8.646  1.00 94.70           C
ATOM   2359  O   GLY A 179       7.545  -0.028   9.861  1.00 94.70           O
ATOM   2360  N   ALA A 180       8.208  -0.647   7.812  1.00 88.46           N
ATOM   2361  H   ALA A 180       7.847  -0.899   6.903  1.00 88.46           H
ATOM   2362  CA  ALA A 180       9.454  -1.296   8.226  1.00 88.46           C
ATOM   2363  HA  ALA A 180       9.200  -2.177   8.815  1.00 88.46           H
ATOM   2364  C   ALA A 180      10.369  -0.400   9.084  1.00 88.46           C
ATOM   2365  CB  ALA A 180      10.176  -1.762   6.954  1.00 88.46           C
ATOM   2366  HB1 ALA A 180       9.529  -2.436   6.393  1.00 88.46           H
ATOM   2367  HB2 ALA A 180      10.423  -0.908   6.323  1.00 88.46           H
ATOM   2368  HB3 ALA A 180      11.089  -2.295   7.219  1.00 88.46           H
ATOM   2369  O   ALA A 180      11.086  -0.889   9.961  1.00 88.46           O
ATOM   2370  N   ALA A 181      10.326   0.920   8.866  1.00 87.14           N
ATOM   2371  H   ALA A 181       9.694   1.244   8.148  1.00 87.14           H
ATOM   2372  CA  ALA A 181      11.143   1.902   9.579  1.00 87.14           C
ATOM   2373  HA  ALA A 181      12.116   1.451   9.776  1.00 87.14           H
ATOM   2374  C   ALA A 181      10.578   2.328  10.952  1.00 87.14           C
ATOM   2375  CB  ALA A 181      11.372   3.103   8.653  1.00 87.14           C
ATOM   2376  HB1 ALA A 181      11.823   2.770   7.718  1.00 87.14           H
ATOM   2377  HB2 ALA A 181      10.422   3.593   8.439  1.00 87.14           H
ATOM   2378  HB3 ALA A 181      12.041   3.817   9.135  1.00 87.14           H
ATOM   2379  O   ALA A 181      11.274   3.013  11.706  1.00 87.14           O
ATOM   2380  N   GLY A 182       9.352   1.935  11.316  1.00 92.15           N
ATOM   2381  H   GLY A 182       8.789   1.393  10.676  1.00 92.15           H
ATOM   2382  CA  GLY A 182       8.807   2.222  12.642  1.00 92.15           C
ATOM   2383  HA2 GLY A 182       8.895   3.290  12.843  1.00 92.15           H
ATOM   2384  HA3 GLY A 182       9.405   1.688  13.380  1.00 92.15           H
ATOM   2385  C   GLY A 182       7.343   1.833  12.819  1.00 92.15           C
ATOM   2386  O   GLY A 182       6.537   1.970  11.917  1.00 92.15           O
ATOM   2387  N   SER A 183       6.966   1.403  14.025  1.00 94.76           N
ATOM   2388  H   SER A 183       7.672   1.273  14.735  1.00 94.76           H
ATOM   2389  CA  SER A 183       5.576   1.042  14.332  1.00 94.76           C
ATOM   2390  HA  SER A 183       5.205   0.405  13.528  1.00 94.76           H
ATOM   2391  C   SER A 183       4.667   2.269  14.446  1.00 94.76           C
ATOM   2392  CB  SER A 183       5.509   0.239  15.637  1.00 94.76           C
ATOM   2393  HB2 SER A 183       6.287  -0.524  15.644  1.00 94.76           H
ATOM   2394  HB3 SER A 183       4.535  -0.244  15.715  1.00 94.76           H
ATOM   2395  O   SER A 183       5.109   3.322  14.918  1.00 94.76           O
ATOM   2396  OG  SER A 183       5.715   1.069  16.769  1.00 94.76           O
ATOM   2397  HG  SER A 183       5.779   1.970  16.444  1.00 94.76           H
ATOM   2398  N   PHE A 184       3.373   2.091  14.180  1.00 97.01           N
ATOM   2399  H   PHE A 184       3.084   1.212  13.775  1.00 97.01           H
ATOM   2400  CA  PHE A 184       2.327   3.030  14.592  1.00 97.01           C
ATOM   2401  HA  PHE A 184       2.797   3.875  15.095  1.00 97.01           H
ATOM   2402  C   PHE A 184       1.350   2.380  15.574  1.00 97.01           C
ATOM   2403  CB  PHE A 184       1.613   3.611  13.378  1.00 97.01           C
ATOM   2404  HB2 PHE A 184       1.161   2.804  12.801  1.00 97.01           H
ATOM   2405  HB3 PHE A 184       2.356   4.097  12.746  1.00 97.01           H
ATOM   2406  O   PHE A 184       0.930   1.237  15.378  1.00 97.01           O
ATOM   2407  CG  PHE A 184       0.553   4.638  13.731  1.00 97.01           C
ATOM   2408  CD1 PHE A 184      -0.811   4.300  13.654  1.00 97.01           C
ATOM   2409  HD1 PHE A 184      -1.101   3.301  13.363  1.00 97.01           H
ATOM   2410  CD2 PHE A 184       0.931   5.955  14.056  1.00 97.01           C
ATOM   2411  HD2 PHE A 184       1.976   6.226  14.090  1.00 97.01           H
ATOM   2412  CE1 PHE A 184      -1.794   5.283  13.862  1.00 97.01           C
ATOM   2413  HE1 PHE A 184      -2.838   5.037  13.739  1.00 97.01           H
ATOM   2414  CE2 PHE A 184      -0.053   6.934  14.265  1.00 97.01           C
ATOM   2415  HE2 PHE A 184       0.230   7.957  14.464  1.00 97.01           H
ATOM   2416  CZ  PHE A 184      -1.410   6.604  14.143  1.00 97.01           C
ATOM   2417  HZ  PHE A 184      -2.154   7.384  14.213  1.00 97.01           H
ATOM   2418  N   LYS A 185       0.988   3.106  16.636  1.00 96.83           N
ATOM   2419  H   LYS A 185       1.414   4.016  16.735  1.00 96.83           H
ATOM   2420  CA  LYS A 185       0.073   2.650  17.690  1.00 96.83           C
ATOM   2421  HA  LYS A 185      -0.376   1.706  17.381  1.00 96.83           H
ATOM   2422  C   LYS A 185      -1.055   3.648  17.889  1.00 96.83           C
ATOM   2423  CB  LYS A 185       0.834   2.412  19.003  1.00 96.83           C
ATOM   2424  HB2 LYS A 185       0.130   2.086  19.769  1.00 96.83           H
ATOM   2425  HB3 LYS A 185       1.299   3.343  19.328  1.00 96.83           H
ATOM   2426  O   LYS A 185      -0.846   4.857  17.937  1.00 96.83           O
ATOM   2427  CG  LYS A 185       1.912   1.338  18.825  1.00 96.83           C
ATOM   2428  HG2 LYS A 185       1.449   0.428  18.445  1.00 96.83           H
ATOM   2429  HG3 LYS A 185       2.653   1.682  18.103  1.00 96.83           H
ATOM   2430  CD  LYS A 185       2.628   1.023  20.137  1.00 96.83           C
ATOM   2431  HD2 LYS A 185       1.913   0.597  20.840  1.00 96.83           H
ATOM   2432  HD3 LYS A 185       3.068   1.930  20.553  1.00 96.83           H
ATOM   2433  CE  LYS A 185       3.722   0.007  19.803  1.00 96.83           C
ATOM   2434  HE2 LYS A 185       3.289  -0.761  19.163  1.00 96.83           H
ATOM   2435  HE3 LYS A 185       4.511   0.498  19.233  1.00 96.83           H
ATOM   2436  NZ  LYS A 185       4.258  -0.641  21.014  1.00 96.83           N
ATOM   2437  HZ1 LYS A 185       4.652   0.038  21.650  1.00 96.83           H
ATOM   2438  HZ2 LYS A 185       3.503  -1.152  21.451  1.00 96.83           H
ATOM   2439  HZ3 LYS A 185       4.953  -1.320  20.736  1.00 96.83           H
ATOM   2440  N   CYS A 186      -2.269   3.146  18.048  1.00 97.06           N
ATOM   2441  H   CYS A 186      -2.408   2.146  18.003  1.00 97.06           H
ATOM   2442  CA  CYS A 186      -3.430   3.990  18.278  1.00 97.06           C
ATOM   2443  HA  CYS A 186      -3.141   4.843  18.892  1.00 97.06           H
ATOM   2444  C   CYS A 186      -4.529   3.217  18.996  1.00 97.06           C
ATOM   2445  CB  CYS A 186      -3.940   4.493  16.932  1.00 97.06           C
ATOM   2446  HB2 CYS A 186      -3.095   4.766  16.299  1.00 97.06           H
ATOM   2447  HB3 CYS A 186      -4.487   3.688  16.441  1.00 97.06           H
ATOM   2448  O   CYS A 186      -4.645   2.003  18.837  1.00 97.06           O
ATOM   2449  SG  CYS A 186      -5.032   5.911  17.059  1.00 97.06           S
ATOM   2450  N   SER A 187      -5.356   3.916  19.768  1.00 96.68           N
ATOM   2451  H   SER A 187      -5.220   4.911  19.878  1.00 96.68           H
ATOM   2452  CA  SER A 187      -6.504   3.321  20.446  1.00 96.68           C
ATOM   2453  HA  SER A 187      -6.881   2.503  19.833  1.00 96.68           H
ATOM   2454  C   SER A 187      -7.639   4.331  20.625  1.00 96.68           C
ATOM   2455  CB  SER A 187      -6.069   2.724  21.791  1.00 96.68           C
ATOM   2456  HB2 SER A 187      -6.899   2.170  22.229  1.00 96.68           H
ATOM   2457  HB3 SER A 187      -5.240   2.036  21.625  1.00 96.68           H
ATOM   2458  O   SER A 187      -7.428   5.545  20.680  1.00 96.68           O
ATOM   2459  OG  SER A 187      -5.655   3.733  22.687  1.00 96.68           O
ATOM   2460  HG  SER A 187      -5.096   3.344  23.364  1.00 96.68           H
ATOM   2461  N   GLY A 188      -8.868   3.816  20.714  1.00 95.56           N
ATOM   2462  H   GLY A 188      -8.975   2.820  20.589  1.00 95.56           H
ATOM   2463  CA  GLY A 188     -10.056   4.605  21.040  1.00 95.56           C
ATOM   2464  HA2 GLY A 188     -10.942   3.974  20.960  1.00 95.56           H
ATOM   2465  HA3 GLY A 188      -9.971   4.941  22.074  1.00 95.56           H
ATOM   2466  C   GLY A 188     -10.262   5.825  20.137  1.00 95.56           C
ATOM   2467  O   GLY A 188     -10.124   5.756  18.917  1.00 95.56           O
ATOM   2468  N   THR A 189     -10.621   6.957  20.744  1.00 96.34           N
ATOM   2469  H   THR A 189     -10.668   6.988  21.752  1.00 96.34           H
ATOM   2470  CA  THR A 189     -10.910   8.213  20.032  1.00 96.34           C
ATOM   2471  HA  THR A 189     -11.532   7.989  19.165  1.00 96.34           H
ATOM   2472  C   THR A 189      -9.662   8.917  19.501  1.00 96.34           C
ATOM   2473  CB  THR A 189     -11.684   9.189  20.929  1.00 96.34           C
ATOM   2474  HB  THR A 189     -11.753  10.160  20.439  1.00 96.34           H
ATOM   2475  O   THR A 189      -9.801   9.829  18.688  1.00 96.34           O
ATOM   2476  CG2 THR A 189     -13.096   8.693  21.235  1.00 96.34           C
ATOM   2477 HG21 THR A 189     -13.611   9.423  21.860  1.00 96.34           H
ATOM   2478 HG22 THR A 189     -13.060   7.737  21.757  1.00 96.34           H
ATOM   2479 HG23 THR A 189     -13.649   8.583  20.303  1.00 96.34           H
ATOM   2480  OG1 THR A 189     -11.016   9.328  22.161  1.00 96.34           O
ATOM   2481  HG1 THR A 189     -11.314  10.143  22.572  1.00 96.34           H
ATOM   2482  N   ALA A 190      -8.451   8.493  19.884  1.00 97.55           N
ATOM   2483  H   ALA A 190      -8.372   7.699  20.503  1.00 97.55           H
ATOM   2484  CA  ALA A 190      -7.214   9.122  19.421  1.00 97.55           C
ATOM   2485  HA  ALA A 190      -7.241  10.176  19.697  1.00 97.55           H
ATOM   2486  C   ALA A 190      -7.071   9.052  17.890  1.00 97.55           C
ATOM   2487  CB  ALA A 190      -6.025   8.473  20.137  1.00 97.55           C
ATOM   2488  HB1 ALA A 190      -6.197   8.457  21.213  1.00 97.55           H
ATOM   2489  HB2 ALA A 190      -5.876   7.454  19.779  1.00 97.55           H
ATOM   2490  HB3 ALA A 190      -5.123   9.054  19.943  1.00 97.55           H
ATOM   2491  O   ALA A 190      -6.589  10.004  17.277  1.00 97.55           O
ATOM   2492  N   LEU A 191      -7.591   7.992  17.254  1.00 97.93           N
ATOM   2493  H   LEU A 191      -7.958   7.227  17.802  1.00 97.93           H
ATOM   2494  CA  LEU A 191      -7.596   7.887  15.792  1.00 97.93           C
ATOM   2495  HA  LEU A 191      -6.572   8.039  15.450  1.00 97.93           H
ATOM   2496  C   LEU A 191      -8.468   8.964  15.139  1.00 97.93           C
ATOM   2497  CB  LEU A 191      -8.060   6.486  15.360  1.00 97.93           C
ATOM   2498  HB2 LEU A 191      -9.103   6.357  15.649  1.00 97.93           H
ATOM   2499  HB3 LEU A 191      -7.471   5.729  15.877  1.00 97.93           H
ATOM   2500  O   LEU A 191      -8.147   9.455  14.063  1.00 97.93           O
ATOM   2501  CG  LEU A 191      -7.924   6.244  13.843  1.00 97.93           C
ATOM   2502  HG  LEU A 191      -8.511   6.987  13.303  1.00 97.93           H
ATOM   2503  CD1 LEU A 191      -6.479   6.296  13.346  1.00 97.93           C
ATOM   2504 HD11 LEU A 191      -6.060   7.294  13.477  1.00 97.93           H
ATOM   2505 HD12 LEU A 191      -5.866   5.575  13.886  1.00 97.93           H
ATOM   2506 HD13 LEU A 191      -6.445   6.063  12.282  1.00 97.93           H
ATOM   2507  CD2 LEU A 191      -8.499   4.880  13.503  1.00 97.93           C
ATOM   2508 HD21 LEU A 191      -9.533   4.848  13.845  1.00 97.93           H
ATOM   2509 HD22 LEU A 191      -8.494   4.738  12.422  1.00 97.93           H
ATOM   2510 HD23 LEU A 191      -7.921   4.088  13.979  1.00 97.93           H
ATOM   2511  N   GLN A 192      -9.563   9.378  15.781  1.00 96.60           N
ATOM   2512  H   GLN A 192      -9.728   9.046  16.721  1.00 96.60           H
ATOM   2513  CA  GLN A 192     -10.412  10.438  15.238  1.00 96.60           C
ATOM   2514  HA  GLN A 192     -10.642  10.194  14.201  1.00 96.60           H
ATOM   2515  C   GLN A 192      -9.693  11.792  15.237  1.00 96.60           C
ATOM   2516  CB  GLN A 192     -11.723  10.544  16.024  1.00 96.60           C
ATOM   2517  HB2 GLN A 192     -12.290  11.390  15.636  1.00 96.60           H
ATOM   2518  HB3 GLN A 192     -11.498  10.748  17.070  1.00 96.60           H
ATOM   2519  O   GLN A 192      -9.912  12.573  14.307  1.00 96.60           O
ATOM   2520  CG  GLN A 192     -12.607   9.290  15.919  1.00 96.60           C
ATOM   2521  HG2 GLN A 192     -12.053   8.410  16.245  1.00 96.60           H
ATOM   2522  HG3 GLN A 192     -12.897   9.150  14.877  1.00 96.60           H
ATOM   2523  CD  GLN A 192     -13.865   9.403  16.778  1.00 96.60           C
ATOM   2524  NE2 GLN A 192     -14.891   8.620  16.527  1.00 96.60           N
ATOM   2525 HE21 GLN A 192     -15.672   8.692  17.163  1.00 96.60           H
ATOM   2526 HE22 GLN A 192     -14.856   7.868  15.853  1.00 96.60           H
ATOM   2527  OE1 GLN A 192     -13.966  10.214  17.684  1.00 96.60           O
ATOM   2528  N   SER A 193      -8.855  12.055  16.247  1.00 96.39           N
ATOM   2529  H   SER A 193      -8.775  11.381  16.995  1.00 96.39           H
ATOM   2530  CA  SER A 193      -7.989  13.240  16.315  1.00 96.39           C
ATOM   2531  HA  SER A 193      -8.578  14.129  16.094  1.00 96.39           H
ATOM   2532  C   SER A 193      -6.855  13.168  15.295  1.00 96.39           C
ATOM   2533  CB  SER A 193      -7.393  13.405  17.716  1.00 96.39           C
ATOM   2534  HB2 SER A 193      -6.762  14.294  17.732  1.00 96.39           H
ATOM   2535  HB3 SER A 193      -6.783  12.537  17.966  1.00 96.39           H
ATOM   2536  O   SER A 193      -6.615  14.149  14.598  1.00 96.39           O
ATOM   2537  OG  SER A 193      -8.425  13.549  18.674  1.00 96.39           O
ATOM   2538  HG  SER A 193      -8.016  13.740  19.521  1.00 96.39           H
ATOM   2539  N   PHE A 194      -6.223  11.998  15.145  1.00 98.00           N
ATOM   2540  H   PHE A 194      -6.433  11.243  15.782  1.00 98.00           H
ATOM   2541  CA  PHE A 194      -5.243  11.747  14.087  1.00 98.00           C
ATOM   2542  HA  PHE A 194      -4.388  12.409  14.223  1.00 98.00           H
ATOM   2543  C   PHE A 194      -5.834  12.049  12.703  1.00 98.00           C
ATOM   2544  CB  PHE A 194      -4.751  10.298  14.189  1.00 98.00           C
ATOM   2545  HB2 PHE A 194      -4.195  10.183  15.119  1.00 98.00           H
ATOM   2546  HB3 PHE A 194      -5.609   9.627  14.233  1.00 98.00           H
ATOM   2547  O   PHE A 194      -5.283  12.863  11.969  1.00 98.00           O
ATOM   2548  CG  PHE A 194      -3.879   9.866  13.030  1.00 98.00           C
ATOM   2549  CD1 PHE A 194      -4.458   9.305  11.873  1.00 98.00           C
ATOM   2550  HD1 PHE A 194      -5.525   9.155  11.813  1.00 98.00           H
ATOM   2551  CD2 PHE A 194      -2.487  10.039  13.100  1.00 98.00           C
ATOM   2552  HD2 PHE A 194      -2.032  10.468  13.981  1.00 98.00           H
ATOM   2553  CE1 PHE A 194      -3.651   8.939  10.783  1.00 98.00           C
ATOM   2554  HE1 PHE A 194      -4.087   8.509   9.894  1.00 98.00           H
ATOM   2555  CE2 PHE A 194      -1.681   9.649  12.019  1.00 98.00           C
ATOM   2556  HE2 PHE A 194      -0.607   9.754  12.067  1.00 98.00           H
ATOM   2557  CZ  PHE A 194      -2.261   9.115  10.861  1.00 98.00           C
ATOM   2558  HZ  PHE A 194      -1.629   8.821  10.036  1.00 98.00           H
ATOM   2559  N   ILE A 195      -7.003  11.485  12.374  1.00 97.91           N
ATOM   2560  H   ILE A 195      -7.396  10.801  13.006  1.00 97.91           H
ATOM   2561  CA  ILE A 195      -7.680  11.743  11.094  1.00 97.91           C
ATOM   2562  HA  ILE A 195      -7.002  11.482  10.282  1.00 97.91           H
ATOM   2563  C   ILE A 195      -8.000  13.231  10.943  1.00 97.91           C
ATOM   2564  CB  ILE A 195      -8.961  10.889  10.954  1.00 97.91           C
ATOM   2565  HB  ILE A 195      -9.576  11.045  11.840  1.00 97.91           H
ATOM   2566  O   ILE A 195      -7.764  13.795   9.882  1.00 97.91           O
ATOM   2567  CG1 ILE A 195      -8.607   9.392  10.842  1.00 97.91           C
ATOM   2568 HG12 ILE A 195      -7.838   9.131  11.569  1.00 97.91           H
ATOM   2569 HG13 ILE A 195      -8.199   9.197   9.850  1.00 97.91           H
ATOM   2570  CG2 ILE A 195      -9.774  11.302   9.709  1.00 97.91           C
ATOM   2571 HG21 ILE A 195     -10.146  12.321   9.806  1.00 97.91           H
ATOM   2572 HG22 ILE A 195     -10.635  10.649   9.567  1.00 97.91           H
ATOM   2573 HG23 ILE A 195      -9.143  11.248   8.822  1.00 97.91           H
ATOM   2574  CD1 ILE A 195      -9.804   8.471  11.090  1.00 97.91           C
ATOM   2575 HD11 ILE A 195     -10.524   8.539  10.274  1.00 97.91           H
ATOM   2576 HD12 ILE A 195     -10.282   8.737  12.032  1.00 97.91           H
ATOM   2577 HD13 ILE A 195      -9.447   7.443  11.155  1.00 97.91           H
ATOM   2578  N   ALA A 196      -8.506  13.886  11.994  1.00 96.73           N
ATOM   2579  H   ALA A 196      -8.618  13.393  12.868  1.00 96.73           H
ATOM   2580  CA  ALA A 196      -8.896  15.294  11.928  1.00 96.73           C
ATOM   2581  HA  ALA A 196      -9.658  15.402  11.156  1.00 96.73           H
ATOM   2582  C   ALA A 196      -7.737  16.228  11.541  1.00 96.73           C
ATOM   2583  CB  ALA A 196      -9.510  15.707  13.270  1.00 96.73           C
ATOM   2584  HB1 ALA A 196      -9.811  16.753  13.219  1.00 96.73           H
ATOM   2585  HB2 ALA A 196      -8.775  15.592  14.067  1.00 96.73           H
ATOM   2586  HB3 ALA A 196     -10.384  15.094  13.486  1.00 96.73           H
ATOM   2587  O   ALA A 196      -7.983  17.228  10.873  1.00 96.73           O
ATOM   2588  N   ARG A 197      -6.492  15.894  11.904  1.00 97.40           N
ATOM   2589  H   ARG A 197      -6.363  15.058  12.456  1.00 97.40           H
ATOM   2590  CA  ARG A 197      -5.296  16.661  11.516  1.00 97.40           C
ATOM   2591  HA  ARG A 197      -5.417  17.700  11.820  1.00 97.40           H
ATOM   2592  C   ARG A 197      -5.064  16.679  10.004  1.00 97.40           C
ATOM   2593  CB  ARG A 197      -4.085  16.059  12.242  1.00 97.40           C
ATOM   2594  HB2 ARG A 197      -4.282  16.075  13.314  1.00 97.40           H
ATOM   2595  HB3 ARG A 197      -3.951  15.024  11.927  1.00 97.40           H
ATOM   2596  O   ARG A 197      -4.581  17.672   9.470  1.00 97.40           O
ATOM   2597  CG  ARG A 197      -2.786  16.824  11.951  1.00 97.40           C
ATOM   2598  HG2 ARG A 197      -2.563  16.781  10.885  1.00 97.40           H
ATOM   2599  HG3 ARG A 197      -2.893  17.868  12.247  1.00 97.40           H
ATOM   2600  CD  ARG A 197      -1.603  16.205  12.686  1.00 97.40           C
ATOM   2601  HD2 ARG A 197      -1.514  15.150  12.426  1.00 97.40           H
ATOM   2602  HD3 ARG A 197      -0.699  16.706  12.339  1.00 97.40           H
ATOM   2603  NE  ARG A 197      -1.694  16.393  14.142  1.00 97.40           N
ATOM   2604  HE  ARG A 197      -1.398  17.306  14.458  1.00 97.40           H
ATOM   2605  NH1 ARG A 197      -2.303  14.271  14.742  1.00 97.40           N
ATOM   2606 HH11 ARG A 197      -1.640  13.544  14.971  1.00 97.40           H
ATOM   2607 HH12 ARG A 197      -2.503  14.151  13.759  1.00 97.40           H
ATOM   2608  NH2 ARG A 197      -1.621  15.689  16.301  1.00 97.40           N
ATOM   2609 HH21 ARG A 197      -1.220  16.582  16.547  1.00 97.40           H
ATOM   2610 HH22 ARG A 197      -1.616  14.923  16.959  1.00 97.40           H
ATOM   2611  CZ  ARG A 197      -1.878  15.455  15.050  1.00 97.40           C
ATOM   2612  N   TYR A 198      -5.400  15.584   9.329  1.00 98.24           N
ATOM   2613  H   TYR A 198      -5.795  14.812   9.846  1.00 98.24           H
ATOM   2614  CA  TYR A 198      -5.158  15.398   7.898  1.00 98.24           C
ATOM   2615  HA  TYR A 198      -4.489  16.180   7.541  1.00 98.24           H
ATOM   2616  C   TYR A 198      -6.433  15.501   7.058  1.00 98.24           C
ATOM   2617  CB  TYR A 198      -4.455  14.049   7.686  1.00 98.24           C
ATOM   2618  HB2 TYR A 198      -4.223  13.936   6.627  1.00 98.24           H
ATOM   2619  HB3 TYR A 198      -5.141  13.249   7.964  1.00 98.24           H
ATOM   2620  O   TYR A 198      -6.356  15.390   5.839  1.00 98.24           O
ATOM   2621  CG  TYR A 198      -3.170  13.896   8.477  1.00 98.24           C
ATOM   2622  CD1 TYR A 198      -2.041  14.653   8.119  1.00 98.24           C
ATOM   2623  HD1 TYR A 198      -2.082  15.302   7.257  1.00 98.24           H
ATOM   2624  CD2 TYR A 198      -3.109  13.031   9.587  1.00 98.24           C
ATOM   2625  HD2 TYR A 198      -3.966  12.434   9.862  1.00 98.24           H
ATOM   2626  CE1 TYR A 198      -0.867  14.583   8.883  1.00 98.24           C
ATOM   2627  HE1 TYR A 198      -0.008  15.179   8.614  1.00 98.24           H
ATOM   2628  CE2 TYR A 198      -1.930  12.951  10.355  1.00 98.24           C
ATOM   2629  HE2 TYR A 198      -1.874  12.313  11.224  1.00 98.24           H
ATOM   2630  OH  TYR A 198       0.301  13.751  10.776  1.00 98.24           O
ATOM   2631  HH  TYR A 198       0.835  14.527  10.588  1.00 98.24           H
ATOM   2632  CZ  TYR A 198      -0.815  13.741  10.009  1.00 98.24           C
ATOM   2633  N   ALA A 199      -7.601  15.678   7.677  1.00 97.00           N
ATOM   2634  H   ALA A 199      -7.600  15.751   8.685  1.00 97.00           H
ATOM   2635  CA  ALA A 199      -8.884  15.563   7.003  1.00 97.00           C
ATOM   2636  HA  ALA A 199      -8.864  14.656   6.399  1.00 97.00           H
ATOM   2637  C   ALA A 199      -9.162  16.745   6.066  1.00 97.00           C
ATOM   2638  CB  ALA A 199     -10.001  15.397   8.041  1.00 97.00           C
ATOM   2639  HB1 ALA A 199      -9.998  16.245   8.725  1.00 97.00           H
ATOM   2640  HB2 ALA A 199     -10.964  15.348   7.532  1.00 97.00           H
ATOM   2641  HB3 ALA A 199      -9.853  14.472   8.599  1.00 97.00           H
ATOM   2642  O   ALA A 199      -9.287  17.892   6.494  1.00 97.00           O
ATOM   2643  N   THR A 200      -9.379  16.421   4.797  1.00 96.77           N
ATOM   2644  H   THR A 200      -9.203  15.470   4.506  1.00 96.77           H
ATOM   2645  CA  THR A 200     -10.032  17.276   3.802  1.00 96.77           C
ATOM   2646  HA  THR A 200     -10.615  18.038   4.320  1.00 96.77           H
ATOM   2647  C   THR A 200     -10.994  16.413   2.974  1.00 96.77           C
ATOM   2648  CB  THR A 200      -9.022  17.998   2.890  1.00 96.77           C
ATOM   2649  HB  THR A 200      -9.549  18.844   2.448  1.00 96.77           H
ATOM   2650  O   THR A 200     -10.950  15.179   3.096  1.00 96.77           O
ATOM   2651  CG2 THR A 200      -7.824  18.602   3.622  1.00 96.77           C
ATOM   2652 HG21 THR A 200      -7.270  17.836   4.165  1.00 96.77           H
ATOM   2653 HG22 THR A 200      -8.178  19.346   4.335  1.00 96.77           H
ATOM   2654 HG23 THR A 200      -7.155  19.088   2.912  1.00 96.77           H
ATOM   2655  OG1 THR A 200      -8.606  17.176   1.823  1.00 96.77           O
ATOM   2656  HG1 THR A 200      -8.668  17.744   1.052  1.00 96.77           H
ATOM   2657  N   PRO A 201     -11.832  17.000   2.097  1.00 95.21           N
ATOM   2658  CA  PRO A 201     -12.656  16.224   1.168  1.00 95.21           C
ATOM   2659  HA  PRO A 201     -13.378  15.648   1.746  1.00 95.21           H
ATOM   2660  C   PRO A 201     -11.870  15.254   0.266  1.00 95.21           C
ATOM   2661  CB  PRO A 201     -13.396  17.266   0.325  1.00 95.21           C
ATOM   2662  HB2 PRO A 201     -12.810  17.514  -0.561  1.00 95.21           H
ATOM   2663  HB3 PRO A 201     -14.389  16.918   0.038  1.00 95.21           H
ATOM   2664  O   PRO A 201     -12.472  14.334  -0.283  1.00 95.21           O
ATOM   2665  CG  PRO A 201     -13.465  18.488   1.237  1.00 95.21           C
ATOM   2666  HG2 PRO A 201     -13.567  19.413   0.670  1.00 95.21           H
ATOM   2667  HG3 PRO A 201     -14.285  18.375   1.946  1.00 95.21           H
ATOM   2668  CD  PRO A 201     -12.130  18.422   1.971  1.00 95.21           C
ATOM   2669  HD2 PRO A 201     -11.368  18.907   1.360  1.00 95.21           H
ATOM   2670  HD3 PRO A 201     -12.208  18.911   2.942  1.00 95.21           H
ATOM   2671  N   HIS A 202     -10.552  15.436   0.122  1.00 97.00           N
ATOM   2672  H   HIS A 202     -10.127  16.229   0.581  1.00 97.00           H
ATOM   2673  CA  HIS A 202      -9.663  14.580  -0.670  1.00 97.00           C
ATOM   2674  HA  HIS A 202     -10.266  13.994  -1.363  1.00 97.00           H
ATOM   2675  C   HIS A 202      -8.877  13.555   0.175  1.00 97.00           C
ATOM   2676  CB  HIS A 202      -8.746  15.473  -1.517  1.00 97.00           C
ATOM   2677  HB2 HIS A 202      -8.167  16.123  -0.861  1.00 97.00           H
ATOM   2678  HB3 HIS A 202      -8.041  14.849  -2.066  1.00 97.00           H
ATOM   2679  O   HIS A 202      -8.210  12.685  -0.387  1.00 97.00           O
ATOM   2680  CG  HIS A 202      -9.489  16.316  -2.523  1.00 97.00           C
ATOM   2681  CD2 HIS A 202     -10.017  15.913  -3.720  1.00 97.00           C
ATOM   2682  HD2 HIS A 202      -9.969  14.914  -4.127  1.00 97.00           H
ATOM   2683  ND1 HIS A 202      -9.768  17.653  -2.398  1.00 97.00           N
ATOM   2684  HD1 HIS A 202      -9.549  18.232  -1.600  1.00 97.00           H
ATOM   2685  CE1 HIS A 202     -10.428  18.056  -3.490  1.00 97.00           C
ATOM   2686  HE1 HIS A 202     -10.760  19.069  -3.666  1.00 97.00           H
ATOM   2687  NE2 HIS A 202     -10.621  17.024  -4.327  1.00 97.00           N
ATOM   2688  N   MET A 203      -8.977  13.572   1.511  1.00 98.05           N
ATOM   2689  H   MET A 203      -9.538  14.288   1.950  1.00 98.05           H
ATOM   2690  CA  MET A 203      -8.465  12.468   2.335  1.00 98.05           C
ATOM   2691  HA  MET A 203      -7.480  12.182   1.965  1.00 98.05           H
ATOM   2692  C   MET A 203      -9.411  11.274   2.220  1.00 98.05           C
ATOM   2693  CB  MET A 203      -8.316  12.873   3.807  1.00 98.05           C
ATOM   2694  HB2 MET A 203      -7.737  13.793   3.891  1.00 98.05           H
ATOM   2695  HB3 MET A 203      -9.295  13.057   4.251  1.00 98.05           H
ATOM   2696  O   MET A 203     -10.472  11.265   2.841  1.00 98.05           O
ATOM   2697  CG  MET A 203      -7.600  11.763   4.585  1.00 98.05           C
ATOM   2698  HG2 MET A 203      -8.177  10.841   4.510  1.00 98.05           H
ATOM   2699  HG3 MET A 203      -6.624  11.587   4.133  1.00 98.05           H
ATOM   2700  SD  MET A 203      -7.364  12.130   6.340  1.00 98.05           S
ATOM   2701  CE  MET A 203      -6.639  10.555   6.856  1.00 98.05           C
ATOM   2702  HE1 MET A 203      -7.368   9.757   6.714  1.00 98.05           H
ATOM   2703  HE2 MET A 203      -5.761  10.337   6.249  1.00 98.05           H
ATOM   2704  HE3 MET A 203      -6.352  10.608   7.906  1.00 98.05           H
ATOM   2705  N   ILE A 204      -9.039  10.264   1.439  1.00 97.67           N
ATOM   2706  H   ILE A 204      -8.139  10.325   0.986  1.00 97.67           H
ATOM   2707  CA  ILE A 204      -9.917   9.125   1.136  1.00 97.67           C
ATOM   2708  HA  ILE A 204     -10.942   9.397   1.389  1.00 97.67           H
ATOM   2709  C   ILE A 204      -9.620   7.876   1.970  1.00 97.67           C
ATOM   2710  CB  ILE A 204      -9.903   8.807  -0.369  1.00 97.67           C
ATOM   2711  HB  ILE A 204     -10.568   7.955  -0.509  1.00 97.67           H
ATOM   2712  O   ILE A 204     -10.434   6.948   1.973  1.00 97.67           O
ATOM   2713  CG1 ILE A 204      -8.492   8.416  -0.866  1.00 97.67           C
ATOM   2714 HG12 ILE A 204      -7.864   9.306  -0.912  1.00 97.67           H
ATOM   2715 HG13 ILE A 204      -8.034   7.723  -0.160  1.00 97.67           H
ATOM   2716  CG2 ILE A 204     -10.508   9.969  -1.174  1.00 97.67           C
ATOM   2717 HG21 ILE A 204     -11.480  10.241  -0.763  1.00 97.67           H
ATOM   2718 HG22 ILE A 204      -9.856  10.842  -1.140  1.00 97.67           H
ATOM   2719 HG23 ILE A 204     -10.651   9.679  -2.215  1.00 97.67           H
ATOM   2720  CD1 ILE A 204      -8.485   7.729  -2.235  1.00 97.67           C
ATOM   2721 HD11 ILE A 204      -7.455   7.525  -2.528  1.00 97.67           H
ATOM   2722 HD12 ILE A 204      -9.026   6.786  -2.172  1.00 97.67           H
ATOM   2723 HD13 ILE A 204      -8.948   8.360  -2.994  1.00 97.67           H
ATOM   2724  N   GLY A 205      -8.476   7.832   2.661  1.00 98.20           N
ATOM   2725  H   GLY A 205      -7.844   8.620   2.629  1.00 98.20           H
ATOM   2726  CA  GLY A 205      -8.109   6.678   3.472  1.00 98.20           C
ATOM   2727  HA2 GLY A 205      -7.702   5.900   2.826  1.00 98.20           H
ATOM   2728  HA3 GLY A 205      -9.013   6.296   3.945  1.00 98.20           H
ATOM   2729  C   GLY A 205      -7.085   6.919   4.570  1.00 98.20           C
ATOM   2730  O   GLY A 205      -6.311   7.879   4.543  1.00 98.20           O
ATOM   2731  N   VAL A 206      -7.069   5.973   5.505  1.00 98.44           N
ATOM   2732  H   VAL A 206      -7.756   5.237   5.430  1.00 98.44           H
ATOM   2733  CA  VAL A 206      -5.947   5.707   6.407  1.00 98.44           C
ATOM   2734  HA  VAL A 206      -5.143   6.418   6.213  1.00 98.44           H
ATOM   2735  C   VAL A 206      -5.437   4.307   6.104  1.00 98.44           C
ATOM   2736  CB  VAL A 206      -6.349   5.820   7.887  1.00 98.44           C
ATOM   2737  HB  VAL A 206      -7.128   5.091   8.109  1.00 98.44           H
ATOM   2738  O   VAL A 206      -6.240   3.381   5.984  1.00 98.44           O
ATOM   2739  CG1 VAL A 206      -5.159   5.567   8.824  1.00 98.44           C
ATOM   2740 HG11 VAL A 206      -4.822   4.535   8.734  1.00 98.44           H
ATOM   2741 HG12 VAL A 206      -4.330   6.227   8.568  1.00 98.44           H
ATOM   2742 HG13 VAL A 206      -5.448   5.735   9.861  1.00 98.44           H
ATOM   2743  CG2 VAL A 206      -6.893   7.214   8.212  1.00 98.44           C
ATOM   2744 HG21 VAL A 206      -7.143   7.262   9.272  1.00 98.44           H
ATOM   2745 HG22 VAL A 206      -7.792   7.413   7.629  1.00 98.44           H
ATOM   2746 HG23 VAL A 206      -6.134   7.963   7.982  1.00 98.44           H
ATOM   2747  N   ASP A 207      -4.123   4.174   6.009  1.00 98.74           N
ATOM   2748  H   ASP A 207      -3.534   4.980   6.165  1.00 98.74           H
ATOM   2749  CA  ASP A 207      -3.445   2.898   5.844  1.00 98.74           C
ATOM   2750  HA  ASP A 207      -4.189   2.109   5.731  1.00 98.74           H
ATOM   2751  C   ASP A 207      -2.631   2.558   7.096  1.00 98.74           C
ATOM   2752  CB  ASP A 207      -2.613   2.928   4.559  1.00 98.74           C
ATOM   2753  HB2 ASP A 207      -1.941   3.786   4.567  1.00 98.74           H
ATOM   2754  HB3 ASP A 207      -3.270   3.052   3.698  1.00 98.74           H
ATOM   2755  O   ASP A 207      -1.881   3.383   7.627  1.00 98.74           O
ATOM   2756  CG  ASP A 207      -1.816   1.646   4.395  1.00 98.74           C
ATOM   2757  OD1 ASP A 207      -2.442   0.563   4.462  1.00 98.74           O
ATOM   2758  OD2 ASP A 207      -0.585   1.763   4.218  1.00 98.74           O
ATOM   2759  N   PHE A 208      -2.815   1.343   7.600  1.00 98.35           N
ATOM   2760  H   PHE A 208      -3.443   0.721   7.111  1.00 98.35           H
ATOM   2761  CA  PHE A 208      -2.064   0.797   8.720  1.00 98.35           C
ATOM   2762  HA  PHE A 208      -1.482   1.582   9.204  1.00 98.35           H
ATOM   2763  C   PHE A 208      -1.085  -0.235   8.189  1.00 98.35           C
ATOM   2764  CB  PHE A 208      -3.016   0.200   9.764  1.00 98.35           C
ATOM   2765  HB2 PHE A 208      -2.424  -0.165  10.604  1.00 98.35           H
ATOM   2766  HB3 PHE A 208      -3.528  -0.656   9.327  1.00 98.35           H
ATOM   2767  O   PHE A 208      -1.467  -1.381   7.951  1.00 98.35           O
ATOM   2768  CG  PHE A 208      -4.051   1.169  10.291  1.00 98.35           C
ATOM   2769  CD1 PHE A 208      -3.658   2.284  11.052  1.00 98.35           C
ATOM   2770  HD1 PHE A 208      -2.610   2.445  11.262  1.00 98.35           H
ATOM   2771  CD2 PHE A 208      -5.412   0.965  10.003  1.00 98.35           C
ATOM   2772  HD2 PHE A 208      -5.711   0.131   9.386  1.00 98.35           H
ATOM   2773  CE1 PHE A 208      -4.619   3.193  11.525  1.00 98.35           C
ATOM   2774  HE1 PHE A 208      -4.303   4.064  12.080  1.00 98.35           H
ATOM   2775  CE2 PHE A 208      -6.377   1.860  10.493  1.00 98.35           C
ATOM   2776  HE2 PHE A 208      -7.418   1.692  10.262  1.00 98.35           H
ATOM   2777  CZ  PHE A 208      -5.979   2.975  11.251  1.00 98.35           C
ATOM   2778  HZ  PHE A 208      -6.719   3.679  11.603  1.00 98.35           H
ATOM   2779  N   ASP A 209       0.167   0.172   8.034  1.00 97.94           N
ATOM   2780  H   ASP A 209       0.425   1.129   8.224  1.00 97.94           H
ATOM   2781  CA  ASP A 209       1.255  -0.708   7.649  1.00 97.94           C
ATOM   2782  HA  ASP A 209       0.845  -1.492   7.012  1.00 97.94           H
ATOM   2783  C   ASP A 209       1.834  -1.415   8.885  1.00 97.94           C
ATOM   2784  CB  ASP A 209       2.272   0.077   6.809  1.00 97.94           C
ATOM   2785  HB2 ASP A 209       1.733   0.755   6.147  1.00 97.94           H
ATOM   2786  HB3 ASP A 209       2.916   0.674   7.455  1.00 97.94           H
ATOM   2787  O   ASP A 209       2.431  -0.806   9.788  1.00 97.94           O
ATOM   2788  CG  ASP A 209       3.113  -0.856   5.949  1.00 97.94           C
ATOM   2789  OD1 ASP A 209       3.125  -2.059   6.289  1.00 97.94           O
ATOM   2790  OD2 ASP A 209       3.645  -0.357   4.937  1.00 97.94           O
ATOM   2791  N   ILE A 210       1.542  -2.715   8.988  1.00 97.21           N
ATOM   2792  H   ILE A 210       1.159  -3.159   8.165  1.00 97.21           H
ATOM   2793  CA  ILE A 210       1.770  -3.540  10.180  1.00 97.21           C
ATOM   2794  HA  ILE A 210       2.120  -2.898  10.988  1.00 97.21           H
ATOM   2795  C   ILE A 210       2.898  -4.531   9.890  1.00 97.21           C
ATOM   2796  CB  ILE A 210       0.466  -4.215  10.676  1.00 97.21           C
ATOM   2797  HB  ILE A 210       0.121  -4.905   9.906  1.00 97.21           H
ATOM   2798  O   ILE A 210       2.673  -5.718   9.646  1.00 97.21           O
ATOM   2799  CG1 ILE A 210      -0.645  -3.176  10.950  1.00 97.21           C
ATOM   2800 HG12 ILE A 210      -0.350  -2.540  11.785  1.00 97.21           H
ATOM   2801 HG13 ILE A 210      -0.768  -2.534  10.078  1.00 97.21           H
ATOM   2802  CG2 ILE A 210       0.726  -4.999  11.981  1.00 97.21           C
ATOM   2803 HG21 ILE A 210       1.578  -5.669  11.868  1.00 97.21           H
ATOM   2804 HG22 ILE A 210       0.943  -4.308  12.795  1.00 97.21           H
ATOM   2805 HG23 ILE A 210      -0.138  -5.614  12.235  1.00 97.21           H
ATOM   2806  CD1 ILE A 210      -2.017  -3.788  11.243  1.00 97.21           C
ATOM   2807 HD11 ILE A 210      -2.725  -2.979  11.426  1.00 97.21           H
ATOM   2808 HD12 ILE A 210      -2.339  -4.368  10.378  1.00 97.21           H
ATOM   2809 HD13 ILE A 210      -1.991  -4.423  12.129  1.00 97.21           H
ATOM   2810  N   GLU A 211       4.128  -4.030   9.963  1.00 90.73           N
ATOM   2811  H   GLU A 211       4.207  -3.023   9.945  1.00 90.73           H
ATOM   2812  CA  GLU A 211       5.334  -4.822   9.681  1.00 90.73           C
ATOM   2813  HA  GLU A 211       5.061  -5.790   9.261  1.00 90.73           H
ATOM   2814  C   GLU A 211       6.190  -5.076  10.919  1.00 90.73           C
ATOM   2815  CB  GLU A 211       6.209  -4.113   8.647  1.00 90.73           C
ATOM   2816  HB2 GLU A 211       6.672  -3.234   9.097  1.00 90.73           H
ATOM   2817  HB3 GLU A 211       7.001  -4.802   8.354  1.00 90.73           H
ATOM   2818  O   GLU A 211       6.777  -6.147  11.076  1.00 90.73           O
ATOM   2819  CG  GLU A 211       5.422  -3.671   7.420  1.00 90.73           C
ATOM   2820  HG2 GLU A 211       4.862  -2.788   7.728  1.00 90.73           H
ATOM   2821  HG3 GLU A 211       4.736  -4.463   7.120  1.00 90.73           H
ATOM   2822  CD  GLU A 211       6.391  -3.319   6.292  1.00 90.73           C
ATOM   2823  OE1 GLU A 211       6.655  -2.110   6.110  1.00 90.73           O
ATOM   2824  OE2 GLU A 211       7.035  -4.269   5.794  1.00 90.73           O
ATOM   2825  N   SER A 212       6.289  -4.088  11.811  1.00 78.78           N
ATOM   2826  H   SER A 212       5.753  -3.246  11.654  1.00 78.78           H
ATOM   2827  CA  SER A 212       7.318  -4.076  12.844  1.00 78.78           C
ATOM   2828  HA  SER A 212       7.608  -5.101  13.077  1.00 78.78           H
ATOM   2829  C   SER A 212       6.834  -3.411  14.124  1.00 78.78           C
ATOM   2830  CB  SER A 212       8.557  -3.363  12.300  1.00 78.78           C
ATOM   2831  HB2 SER A 212       8.317  -2.322  12.084  1.00 78.78           H
ATOM   2832  HB3 SER A 212       8.871  -3.846  11.375  1.00 78.78           H
ATOM   2833  O   SER A 212       6.385  -2.269  14.129  1.00 78.78           O
ATOM   2834  OG  SER A 212       9.617  -3.425  13.237  1.00 78.78           O
ATOM   2835  HG  SER A 212      10.373  -3.025  12.801  1.00 78.78           H
ATOM   2836  N   GLY A 213       6.974  -4.120  15.245  1.00 84.79           N
ATOM   2837  H   GLY A 213       7.355  -5.050  15.146  1.00 84.79           H
ATOM   2838  CA  GLY A 213       6.843  -3.559  16.593  1.00 84.79           C
ATOM   2839  HA2 GLY A 213       7.252  -2.549  16.587  1.00 84.79           H
ATOM   2840  HA3 GLY A 213       7.448  -4.158  17.274  1.00 84.79           H
ATOM   2841  C   GLY A 213       5.427  -3.478  17.177  1.00 84.79           C
ATOM   2842  O   GLY A 213       5.304  -3.233  18.382  1.00 84.79           O
ATOM   2843  N   GLN A 214       4.362  -3.710  16.400  1.00 93.45           N
ATOM   2844  H   GLN A 214       4.486  -3.815  15.403  1.00 93.45           H
ATOM   2845  CA  GLN A 214       3.015  -3.859  16.961  1.00 93.45           C
ATOM   2846  HA  GLN A 214       2.892  -3.120  17.753  1.00 93.45           H
ATOM   2847  C   GLN A 214       2.824  -5.244  17.597  1.00 93.45           C
ATOM   2848  CB  GLN A 214       1.910  -3.585  15.927  1.00 93.45           C
ATOM   2849  HB2 GLN A 214       0.955  -3.775  16.416  1.00 93.45           H
ATOM   2850  HB3 GLN A 214       1.987  -4.294  15.103  1.00 93.45           H
ATOM   2851  O   GLN A 214       3.054  -6.282  16.978  1.00 93.45           O
ATOM   2852  CG  GLN A 214       1.865  -2.139  15.392  1.00 93.45           C
ATOM   2853  HG2 GLN A 214       2.263  -1.444  16.132  1.00 93.45           H
ATOM   2854  HG3 GLN A 214       0.819  -1.877  15.227  1.00 93.45           H
ATOM   2855  CD  GLN A 214       2.598  -1.945  14.066  1.00 93.45           C
ATOM   2856  NE2 GLN A 214       2.266  -0.914  13.315  1.00 93.45           N
ATOM   2857 HE21 GLN A 214       1.489  -0.324  13.576  1.00 93.45           H
ATOM   2858 HE22 GLN A 214       2.630  -0.912  12.372  1.00 93.45           H
ATOM   2859  OE1 GLN A 214       3.460  -2.719  13.692  1.00 93.45           O
ATOM   2860  N   SER A 215       2.351  -5.269  18.843  1.00 93.71           N
ATOM   2861  H   SER A 215       2.189  -4.386  19.307  1.00 93.71           H
ATOM   2862  CA  SER A 215       1.844  -6.491  19.475  1.00 93.71           C
ATOM   2863  HA  SER A 215       2.506  -7.318  19.216  1.00 93.71           H
ATOM   2864  C   SER A 215       0.434  -6.833  18.977  1.00 93.71           C
ATOM   2865  CB  SER A 215       1.858  -6.326  20.997  1.00 93.71           C
ATOM   2866  HB2 SER A 215       2.854  -6.029  21.324  1.00 93.71           H
ATOM   2867  HB3 SER A 215       1.610  -7.280  21.462  1.00 93.71           H
ATOM   2868  O   SER A 215      -0.270  -5.981  18.436  1.00 93.71           O
ATOM   2869  OG  SER A 215       0.913  -5.356  21.406  1.00 93.71           O
ATOM   2870  HG  SER A 215       1.264  -4.489  21.188  1.00 93.71           H
ATOM   2871  N   ALA A 216      -0.050  -8.051  19.246  1.00 92.53           N
ATOM   2872  H   ALA A 216       0.567  -8.754  19.629  1.00 92.53           H
ATOM   2873  CA  ALA A 216      -1.442  -8.417  18.956  1.00 92.53           C
ATOM   2874  HA  ALA A 216      -1.604  -8.345  17.880  1.00 92.53           H
ATOM   2875  C   ALA A 216      -2.464  -7.479  19.639  1.00 92.53           C
ATOM   2876  CB  ALA A 216      -1.658  -9.873  19.386  1.00 92.53           C
ATOM   2877  HB1 ALA A 216      -1.501  -9.980  20.459  1.00 92.53           H
ATOM   2878  HB2 ALA A 216      -2.678 -10.173  19.143  1.00 92.53           H
ATOM   2879  HB3 ALA A 216      -0.968 -10.523  18.848  1.00 92.53           H
ATOM   2880  O   ALA A 216      -3.523  -7.198  19.078  1.00 92.53           O
ATOM   2881  N   ALA A 217      -2.139  -6.954  20.827  1.00 96.00           N
ATOM   2882  H   ALA A 217      -1.225  -7.151  21.209  1.00 96.00           H
ATOM   2883  CA  ALA A 217      -2.976  -5.975  21.517  1.00 96.00           C
ATOM   2884  HA  ALA A 217      -4.005  -6.333  21.522  1.00 96.00           H
ATOM   2885  C   ALA A 217      -2.972  -4.609  20.810  1.00 96.00           C
ATOM   2886  CB  ALA A 217      -2.499  -5.858  22.969  1.00 96.00           C
ATOM   2887  HB1 ALA A 217      -3.140  -5.160  23.506  1.00 96.00           H
ATOM   2888  HB2 ALA A 217      -2.549  -6.832  23.457  1.00 96.00           H
ATOM   2889  HB3 ALA A 217      -1.473  -5.490  22.999  1.00 96.00           H
ATOM   2890  O   ALA A 217      -4.025  -3.985  20.692  1.00 96.00           O
ATOM   2891  N   ASP A 218      -1.818  -4.165  20.298  1.00 96.51           N
ATOM   2892  H   ASP A 218      -0.990  -4.734  20.397  1.00 96.51           H
ATOM   2893  CA  ASP A 218      -1.718  -2.930  19.509  1.00 96.51           C
ATOM   2894  HA  ASP A 218      -2.122  -2.101  20.091  1.00 96.51           H
ATOM   2895  C   ASP A 218      -2.544  -3.035  18.218  1.00 96.51           C
ATOM   2896  CB  ASP A 218      -0.254  -2.603  19.172  1.00 96.51           C
ATOM   2897  HB2 ASP A 218      -0.234  -1.722  18.531  1.00 96.51           H
ATOM   2898  HB3 ASP A 218       0.179  -3.429  18.607  1.00 96.51           H
ATOM   2899  O   ASP A 218      -3.308  -2.125  17.899  1.00 96.51           O
ATOM   2900  CG  ASP A 218       0.615  -2.314  20.397  1.00 96.51           C
ATOM   2901  OD1 ASP A 218       0.195  -1.515  21.258  1.00 96.51           O
ATOM   2902  OD2 ASP A 218       1.728  -2.892  20.479  1.00 96.51           O
ATOM   2903  N   VAL A 219      -2.464  -4.174  17.521  1.00 96.77           N
ATOM   2904  H   VAL A 219      -1.791  -4.865  17.821  1.00 96.77           H
ATOM   2905  CA  VAL A 219      -3.272  -4.458  16.323  1.00 96.77           C
ATOM   2906  HA  VAL A 219      -3.096  -3.677  15.583  1.00 96.77           H
ATOM   2907  C   VAL A 219      -4.767  -4.441  16.647  1.00 96.77           C
ATOM   2908  CB  VAL A 219      -2.857  -5.806  15.703  1.00 96.77           C
ATOM   2909  HB  VAL A 219      -2.889  -6.578  16.472  1.00 96.77           H
ATOM   2910  O   VAL A 219      -5.543  -3.775  15.962  1.00 96.77           O
ATOM   2911  CG1 VAL A 219      -3.783  -6.235  14.564  1.00 96.77           C
ATOM   2912 HG11 VAL A 219      -4.800  -6.398  14.920  1.00 96.77           H
ATOM   2913 HG12 VAL A 219      -3.416  -7.180  14.162  1.00 96.77           H
ATOM   2914 HG13 VAL A 219      -3.784  -5.486  13.772  1.00 96.77           H
ATOM   2915  CG2 VAL A 219      -1.430  -5.733  15.145  1.00 96.77           C
ATOM   2916 HG21 VAL A 219      -1.163  -6.681  14.678  1.00 96.77           H
ATOM   2917 HG22 VAL A 219      -1.360  -4.942  14.398  1.00 96.77           H
ATOM   2918 HG23 VAL A 219      -0.714  -5.531  15.941  1.00 96.77           H
ATOM   2919  N   GLN A 220      -5.191  -5.112  17.722  1.00 97.27           N
ATOM   2920  H   GLN A 220      -4.530  -5.672  18.241  1.00 97.27           H
ATOM   2921  CA  GLN A 220      -6.596  -5.100  18.137  1.00 97.27           C
ATOM   2922  HA  GLN A 220      -7.194  -5.457  17.299  1.00 97.27           H
ATOM   2923  C   GLN A 220      -7.079  -3.682  18.483  1.00 97.27           C
ATOM   2924  CB  GLN A 220      -6.780  -6.056  19.325  1.00 97.27           C
ATOM   2925  HB2 GLN A 220      -6.372  -7.032  19.062  1.00 97.27           H
ATOM   2926  HB3 GLN A 220      -6.225  -5.676  20.183  1.00 97.27           H
ATOM   2927  O   GLN A 220      -8.207  -3.313  18.148  1.00 97.27           O
ATOM   2928  CG  GLN A 220      -8.253  -6.237  19.727  1.00 97.27           C
ATOM   2929  HG2 GLN A 220      -8.682  -5.276  20.011  1.00 97.27           H
ATOM   2930  HG3 GLN A 220      -8.298  -6.889  20.599  1.00 97.27           H
ATOM   2931  CD  GLN A 220      -9.083  -6.875  18.616  1.00 97.27           C
ATOM   2932  NE2 GLN A 220      -9.951  -6.146  17.947  1.00 97.27           N
ATOM   2933 HE21 GLN A 220     -10.079  -5.158  18.116  1.00 97.27           H
ATOM   2934 HE22 GLN A 220     -10.459  -6.617  17.212  1.00 97.27           H
ATOM   2935  OE1 GLN A 220      -8.958  -8.051  18.327  1.00 97.27           O
ATOM   2936  N   ASN A 221      -6.230  -2.874  19.123  1.00 98.00           N
ATOM   2937  H   ASN A 221      -5.326  -3.241  19.386  1.00 98.00           H
ATOM   2938  CA  ASN A 221      -6.528  -1.480  19.439  1.00 98.00           C
ATOM   2939  HA  ASN A 221      -7.486  -1.436  19.958  1.00 98.00           H
ATOM   2940  C   ASN A 221      -6.675  -0.618  18.180  1.00 98.00           C
ATOM   2941  CB  ASN A 221      -5.439  -0.926  20.369  1.00 98.00           C
ATOM   2942  HB2 ASN A 221      -5.527   0.160  20.403  1.00 98.00           H
ATOM   2943  HB3 ASN A 221      -4.454  -1.164  19.969  1.00 98.00           H
ATOM   2944  O   ASN A 221      -7.622   0.168  18.117  1.00 98.00           O
ATOM   2945  CG  ASN A 221      -5.545  -1.425  21.795  1.00 98.00           C
ATOM   2946  ND2 ASN A 221      -4.459  -1.393  22.530  1.00 98.00           N
ATOM   2947 HD21 ASN A 221      -4.532  -1.798  23.452  1.00 98.00           H
ATOM   2948 HD22 ASN A 221      -3.568  -1.202  22.095  1.00 98.00           H
ATOM   2949  OD1 ASN A 221      -6.604  -1.782  22.289  1.00 98.00           O
ATOM   2950  N   LEU A 222      -5.812  -0.799  17.174  1.00 97.81           N
ATOM   2951  H   LEU A 222      -5.038  -1.433  17.317  1.00 97.81           H
ATOM   2952  CA  LEU A 222      -5.908  -0.117  15.879  1.00 97.81           C
ATOM   2953  HA  LEU A 222      -5.900   0.960  16.048  1.00 97.81           H
ATOM   2954  C   LEU A 222      -7.223  -0.445  15.170  1.00 97.81           C
ATOM   2955  CB  LEU A 222      -4.713  -0.513  14.987  1.00 97.81           C
ATOM   2956  HB2 LEU A 222      -4.966  -0.327  13.944  1.00 97.81           H
ATOM   2957  HB3 LEU A 222      -4.533  -1.583  15.090  1.00 97.81           H
ATOM   2958  O   LEU A 222      -7.954   0.464  14.778  1.00 97.81           O
ATOM   2959  CG  LEU A 222      -3.419   0.250  15.305  1.00 97.81           C
ATOM   2960  HG  LEU A 222      -3.268   0.292  16.384  1.00 97.81           H
ATOM   2961  CD1 LEU A 222      -2.228  -0.457  14.662  1.00 97.81           C
ATOM   2962 HD11 LEU A 222      -2.112  -1.451  15.093  1.00 97.81           H
ATOM   2963 HD12 LEU A 222      -2.375  -0.547  13.586  1.00 97.81           H
ATOM   2964 HD13 LEU A 222      -1.316   0.112  14.848  1.00 97.81           H
ATOM   2965  CD2 LEU A 222      -3.472   1.673  14.750  1.00 97.81           C
ATOM   2966 HD21 LEU A 222      -4.410   2.159  15.017  1.00 97.81           H
ATOM   2967 HD22 LEU A 222      -2.626   2.247  15.128  1.00 97.81           H
ATOM   2968 HD23 LEU A 222      -3.411   1.638  13.662  1.00 97.81           H
ATOM   2969  N   VAL A 223      -7.572  -1.732  15.079  1.00 98.35           N
ATOM   2970  H   VAL A 223      -6.913  -2.425  15.403  1.00 98.35           H
ATOM   2971  CA  VAL A 223      -8.833  -2.177  14.467  1.00 98.35           C
ATOM   2972  HA  VAL A 223      -8.872  -1.812  13.440  1.00 98.35           H
ATOM   2973  C   VAL A 223     -10.041  -1.590  15.202  1.00 98.35           C
ATOM   2974  CB  VAL A 223      -8.903  -3.713  14.436  1.00 98.35           C
ATOM   2975  HB  VAL A 223      -8.726  -4.102  15.439  1.00 98.35           H
ATOM   2976  O   VAL A 223     -10.955  -1.060  14.571  1.00 98.35           O
ATOM   2977  CG1 VAL A 223     -10.276  -4.192  13.967  1.00 98.35           C
ATOM   2978 HG11 VAL A 223     -10.500  -3.801  12.975  1.00 98.35           H
ATOM   2979 HG12 VAL A 223     -11.051  -3.880  14.667  1.00 98.35           H
ATOM   2980 HG13 VAL A 223     -10.277  -5.282  13.943  1.00 98.35           H
ATOM   2981  CG2 VAL A 223      -7.860  -4.306  13.483  1.00 98.35           C
ATOM   2982 HG21 VAL A 223      -8.054  -3.976  12.462  1.00 98.35           H
ATOM   2983 HG22 VAL A 223      -6.855  -3.993  13.765  1.00 98.35           H
ATOM   2984 HG23 VAL A 223      -7.901  -5.394  13.514  1.00 98.35           H
ATOM   2985  N   ASN A 224     -10.044  -1.629  16.537  1.00 98.03           N
ATOM   2986  H   ASN A 224      -9.278  -2.091  17.005  1.00 98.03           H
ATOM   2987  CA  ASN A 224     -11.134  -1.067  17.338  1.00 98.03           C
ATOM   2988  HA  ASN A 224     -12.079  -1.488  16.993  1.00 98.03           H
ATOM   2989  C   ASN A 224     -11.237   0.457  17.180  1.00 98.03           C
ATOM   2990  CB  ASN A 224     -10.923  -1.451  18.812  1.00 98.03           C
ATOM   2991  HB2 ASN A 224      -9.909  -1.188  19.113  1.00 98.03           H
ATOM   2992  HB3 ASN A 224     -11.621  -0.886  19.429  1.00 98.03           H
ATOM   2993  O   ASN A 224     -12.341   1.001  17.111  1.00 98.03           O
ATOM   2994  CG  ASN A 224     -11.159  -2.923  19.096  1.00 98.03           C
ATOM   2995  ND2 ASN A 224     -10.770  -3.389  20.259  1.00 98.03           N
ATOM   2996 HD21 ASN A 224     -10.953  -4.367  20.432  1.00 98.03           H
ATOM   2997 HD22 ASN A 224     -10.233  -2.811  20.889  1.00 98.03           H
ATOM   2998  OD1 ASN A 224     -11.709  -3.674  18.311  1.00 98.03           O
ATOM   2999  N   ALA A 225     -10.102   1.152  17.097  1.00 98.19           N
ATOM   3000  H   ALA A 225      -9.221   0.662  17.163  1.00 98.19           H
ATOM   3001  CA  ALA A 225     -10.066   2.587  16.851  1.00 98.19           C
ATOM   3002  HA  ALA A 225     -10.707   3.082  17.580  1.00 98.19           H
ATOM   3003  C   ALA A 225     -10.607   2.926  15.453  1.00 98.19           C
ATOM   3004  CB  ALA A 225      -8.636   3.090  17.060  1.00 98.19           C
ATOM   3005  HB1 ALA A 225      -8.633   4.180  17.031  1.00 98.19           H
ATOM   3006  HB2 ALA A 225      -8.267   2.768  18.034  1.00 98.19           H
ATOM   3007  HB3 ALA A 225      -7.976   2.702  16.284  1.00 98.19           H
ATOM   3008  O   ALA A 225     -11.399   3.858  15.325  1.00 98.19           O
ATOM   3009  N   ALA A 226     -10.260   2.147  14.423  1.00 98.13           N
ATOM   3010  H   ALA A 226      -9.569   1.426  14.574  1.00 98.13           H
ATOM   3011  CA  ALA A 226     -10.806   2.291  13.071  1.00 98.13           C
ATOM   3012  HA  ALA A 226     -10.644   3.309  12.718  1.00 98.13           H
ATOM   3013  C   ALA A 226     -12.322   2.042  13.045  1.00 98.13           C
ATOM   3014  CB  ALA A 226     -10.041   1.350  12.135  1.00 98.13           C
ATOM   3015  HB1 ALA A 226     -10.141   0.317  12.468  1.00 98.13           H
ATOM   3016  HB2 ALA A 226      -8.984   1.616  12.134  1.00 98.13           H
ATOM   3017  HB3 ALA A 226     -10.430   1.442  11.121  1.00 98.13           H
ATOM   3018  O   ALA A 226     -13.076   2.845  12.490  1.00 98.13           O
ATOM   3019  N   ALA A 227     -12.795   0.995  13.728  1.00 97.63           N
ATOM   3020  H   ALA A 227     -12.129   0.352  14.133  1.00 97.63           H
ATOM   3021  CA  ALA A 227     -14.220   0.698  13.872  1.00 97.63           C
ATOM   3022  HA  ALA A 227     -14.648   0.556  12.880  1.00 97.63           H
ATOM   3023  C   ALA A 227     -14.995   1.839  14.558  1.00 97.63           C
ATOM   3024  CB  ALA A 227     -14.365  -0.610  14.657  1.00 97.63           C
ATOM   3025  HB1 ALA A 227     -13.751  -1.393  14.214  1.00 97.63           H
ATOM   3026  HB2 ALA A 227     -15.408  -0.926  14.637  1.00 97.63           H
ATOM   3027  HB3 ALA A 227     -14.054  -0.466  15.692  1.00 97.63           H
ATOM   3028  O   ALA A 227     -16.145   2.104  14.206  1.00 97.63           O
ATOM   3029  N   LEU A 228     -14.369   2.542  15.508  1.00 97.13           N
ATOM   3030  H   LEU A 228     -13.457   2.224  15.805  1.00 97.13           H
ATOM   3031  CA  LEU A 228     -14.929   3.740  16.137  1.00 97.13           C
ATOM   3032  HA  LEU A 228     -15.985   3.558  16.338  1.00 97.13           H
ATOM   3033  C   LEU A 228     -14.839   4.976  15.228  1.00 97.13           C
ATOM   3034  CB  LEU A 228     -14.198   3.966  17.472  1.00 97.13           C
ATOM   3035  HB2 LEU A 228     -13.135   4.099  17.270  1.00 97.13           H
ATOM   3036  HB3 LEU A 228     -14.310   3.074  18.088  1.00 97.13           H
ATOM   3037  O   LEU A 228     -15.740   5.813  15.212  1.00 97.13           O
ATOM   3038  CG  LEU A 228     -14.696   5.187  18.265  1.00 97.13           C
ATOM   3039  HG  LEU A 228     -14.580   6.090  17.665  1.00 97.13           H
ATOM   3040  CD1 LEU A 228     -16.160   5.055  18.685  1.00 97.13           C
ATOM   3041 HD11 LEU A 228     -16.444   5.902  19.311  1.00 97.13           H
ATOM   3042 HD12 LEU A 228     -16.801   5.056  17.803  1.00 97.13           H
ATOM   3043 HD13 LEU A 228     -16.308   4.129  19.240  1.00 97.13           H
ATOM   3044  CD2 LEU A 228     -13.846   5.360  19.520  1.00 97.13           C
ATOM   3045 HD21 LEU A 228     -13.901   4.462  20.135  1.00 97.13           H
ATOM   3046 HD22 LEU A 228     -12.812   5.533  19.221  1.00 97.13           H
ATOM   3047 HD23 LEU A 228     -14.202   6.216  20.093  1.00 97.13           H
ATOM   3048  N   ALA A 229     -13.757   5.130  14.470  1.00 97.00           N
ATOM   3049  H   ALA A 229     -13.015   4.449  14.543  1.00 97.00           H
ATOM   3050  CA  ALA A 229     -13.571   6.257  13.565  1.00 97.00           C
ATOM   3051  HA  ALA A 229     -13.781   7.177  14.111  1.00 97.00           H
ATOM   3052  C   ALA A 229     -14.541   6.218  12.374  1.00 97.00           C
ATOM   3053  CB  ALA A 229     -12.109   6.300  13.121  1.00 97.00           C
ATOM   3054  HB1 ALA A 229     -11.459   6.415  13.988  1.00 97.00           H
ATOM   3055  HB2 ALA A 229     -11.959   7.144  12.447  1.00 97.00           H
ATOM   3056  HB3 ALA A 229     -11.850   5.381  12.596  1.00 97.00           H
ATOM   3057  O   ALA A 229     -15.009   7.280  11.956  1.00 97.00           O
ATOM   3058  N   GLN A 230     -14.912   5.029  11.879  1.00 95.54           N
ATOM   3059  H   GLN A 230     -14.432   4.205  12.212  1.00 95.54           H
ATOM   3060  CA  GLN A 230     -15.822   4.885  10.733  1.00 95.54           C
ATOM   3061  HA  GLN A 230     -15.362   5.394   9.886  1.00 95.54           H
ATOM   3062  C   GLN A 230     -17.189   5.555  10.970  1.00 95.54           C
ATOM   3063  CB  GLN A 230     -15.980   3.396  10.341  1.00 95.54           C
ATOM   3064  HB2 GLN A 230     -16.190   3.343   9.273  1.00 95.54           H
ATOM   3065  HB3 GLN A 230     -15.047   2.864  10.525  1.00 95.54           H
ATOM   3066  O   GLN A 230     -17.815   6.011  10.022  1.00 95.54           O
ATOM   3067  CG  GLN A 230     -17.134   2.704  11.086  1.00 95.54           C
ATOM   3068  HG2 GLN A 230     -18.082   3.134  10.762  1.00 95.54           H
ATOM   3069  HG3 GLN A 230     -17.033   2.908  12.152  1.00 95.54           H
ATOM   3070  CD  GLN A 230     -17.260   1.203  10.868  1.00 95.54           C
ATOM   3071  NE2 GLN A 230     -17.749   0.502  11.864  1.00 95.54           N
ATOM   3072 HE21 GLN A 230     -17.860  -0.495  11.747  1.00 95.54           H
ATOM   3073 HE22 GLN A 230     -17.826   0.933  12.774  1.00 95.54           H
ATOM   3074  OE1 GLN A 230     -16.995   0.642   9.813  1.00 95.54           O
ATOM   3075  N   SER A 231     -17.669   5.657  12.219  1.00 93.15           N
ATOM   3076  H   SER A 231     -17.126   5.303  12.994  1.00 93.15           H
ATOM   3077  CA  SER A 231     -18.958   6.311  12.495  1.00 93.15           C
ATOM   3078  HA  SER A 231     -19.702   5.910  11.807  1.00 93.15           H
ATOM   3079  C   SER A 231     -18.895   7.821  12.265  1.00 93.15           C
ATOM   3080  CB  SER A 231     -19.429   6.013  13.921  1.00 93.15           C
ATOM   3081  HB2 SER A 231     -19.363   4.941  14.102  1.00 93.15           H
ATOM   3082  HB3 SER A 231     -20.470   6.318  14.025  1.00 93.15           H
ATOM   3083  O   SER A 231     -19.894   8.439  11.904  1.00 93.15           O
ATOM   3084  OG  SER A 231     -18.649   6.699  14.881  1.00 93.15           O
ATOM   3085  HG  SER A 231     -19.083   7.526  15.101  1.00 93.15           H
ATOM   3086  N   LYS A 232     -17.717   8.420  12.477  1.00 94.26           N
ATOM   3087  H   LYS A 232     -16.942   7.829  12.740  1.00 94.26           H
ATOM   3088  CA  LYS A 232     -17.459   9.836  12.211  1.00 94.26           C
ATOM   3089  HA  LYS A 232     -18.381  10.393  12.376  1.00 94.26           H
ATOM   3090  C   LYS A 232     -17.074  10.072  10.753  1.00 94.26           C
ATOM   3091  CB  LYS A 232     -16.394  10.347  13.193  1.00 94.26           C
ATOM   3092  HB2 LYS A 232     -16.700  10.085  14.206  1.00 94.26           H
ATOM   3093  HB3 LYS A 232     -15.439   9.865  12.985  1.00 94.26           H
ATOM   3094  O   LYS A 232     -17.426  11.119  10.223  1.00 94.26           O
ATOM   3095  CG  LYS A 232     -16.229  11.872  13.105  1.00 94.26           C
ATOM   3096  HG2 LYS A 232     -17.205  12.346  13.214  1.00 94.26           H
ATOM   3097  HG3 LYS A 232     -15.813  12.139  12.133  1.00 94.26           H
ATOM   3098  CD  LYS A 232     -15.295  12.392  14.202  1.00 94.26           C
ATOM   3099  HD2 LYS A 232     -14.313  11.935  14.077  1.00 94.26           H
ATOM   3100  HD3 LYS A 232     -15.695  12.120  15.179  1.00 94.26           H
ATOM   3101  CE  LYS A 232     -15.175  13.916  14.094  1.00 94.26           C
ATOM   3102  HE2 LYS A 232     -16.167  14.355  14.207  1.00 94.26           H
ATOM   3103  HE3 LYS A 232     -14.812  14.162  13.097  1.00 94.26           H
ATOM   3104  NZ  LYS A 232     -14.248  14.467  15.115  1.00 94.26           N
ATOM   3105  HZ1 LYS A 232     -14.542  14.216  16.048  1.00 94.26           H
ATOM   3106  HZ2 LYS A 232     -13.314  14.114  14.964  1.00 94.26           H
ATOM   3107  HZ3 LYS A 232     -14.204  15.474  15.045  1.00 94.26           H
ATOM   3108  N   TYR A 233     -16.397   9.115  10.120  1.00 94.34           N
ATOM   3109  H   TYR A 233     -16.125   8.303  10.655  1.00 94.34           H
ATOM   3110  CA  TYR A 233     -15.917   9.195   8.739  1.00 94.34           C
ATOM   3111  HA  TYR A 233     -16.287  10.111   8.279  1.00 94.34           H
ATOM   3112  C   TYR A 233     -16.439   8.010   7.900  1.00 94.34           C
ATOM   3113  CB  TYR A 233     -14.383   9.284   8.743  1.00 94.34           C
ATOM   3114  HB2 TYR A 233     -13.965   8.324   9.046  1.00 94.34           H
ATOM   3115  HB3 TYR A 233     -14.058   9.485   7.722  1.00 94.34           H
ATOM   3116  O   TYR A 233     -15.661   7.137   7.520  1.00 94.34           O
ATOM   3117  CG  TYR A 233     -13.798  10.367   9.629  1.00 94.34           C
ATOM   3118  CD1 TYR A 233     -13.810  11.709   9.206  1.00 94.34           C
ATOM   3119  HD1 TYR A 233     -14.244  11.968   8.251  1.00 94.34           H
ATOM   3120  CD2 TYR A 233     -13.212  10.023  10.862  1.00 94.34           C
ATOM   3121  HD2 TYR A 233     -13.187   8.988  11.170  1.00 94.34           H
ATOM   3122  CE1 TYR A 233     -13.230  12.707  10.015  1.00 94.34           C
ATOM   3123  HE1 TYR A 233     -13.192  13.732   9.677  1.00 94.34           H
ATOM   3124  CE2 TYR A 233     -12.628  11.015  11.670  1.00 94.34           C
ATOM   3125  HE2 TYR A 233     -12.150  10.742  12.600  1.00 94.34           H
ATOM   3126  OH  TYR A 233     -12.064  13.319  12.027  1.00 94.34           O
ATOM   3127  HH  TYR A 233     -11.401  12.958  12.620  1.00 94.34           H
ATOM   3128  CZ  TYR A 233     -12.635  12.361  11.246  1.00 94.34           C
ATOM   3129  N   PRO A 234     -17.750   7.942   7.597  1.00 90.90           N
ATOM   3130  CA  PRO A 234     -18.365   6.756   6.986  1.00 90.90           C
ATOM   3131  HA  PRO A 234     -18.116   5.871   7.572  1.00 90.90           H
ATOM   3132  C   PRO A 234     -17.918   6.471   5.544  1.00 90.90           C
ATOM   3133  CB  PRO A 234     -19.875   7.003   7.078  1.00 90.90           C
ATOM   3134  HB2 PRO A 234     -20.419   6.568   6.239  1.00 90.90           H
ATOM   3135  HB3 PRO A 234     -20.247   6.598   8.019  1.00 90.90           H
ATOM   3136  O   PRO A 234     -18.092   5.353   5.069  1.00 90.90           O
ATOM   3137  CG  PRO A 234     -19.991   8.527   7.101  1.00 90.90           C
ATOM   3138  HG2 PRO A 234     -19.913   8.919   6.087  1.00 90.90           H
ATOM   3139  HG3 PRO A 234     -20.915   8.857   7.575  1.00 90.90           H
ATOM   3140  CD  PRO A 234     -18.764   8.939   7.909  1.00 90.90           C
ATOM   3141  HD2 PRO A 234     -18.446   9.943   7.629  1.00 90.90           H
ATOM   3142  HD3 PRO A 234     -18.998   8.897   8.973  1.00 90.90           H
ATOM   3143  N   GLY A 235     -17.357   7.462   4.841  1.00 89.13           N
ATOM   3144  H   GLY A 235     -17.253   8.364   5.285  1.00 89.13           H
ATOM   3145  CA  GLY A 235     -16.783   7.290   3.500  1.00 89.13           C
ATOM   3146  HA2 GLY A 235     -17.349   6.539   2.949  1.00 89.13           H
ATOM   3147  HA3 GLY A 235     -16.860   8.237   2.966  1.00 89.13           H
ATOM   3148  C   GLY A 235     -15.307   6.876   3.487  1.00 89.13           C
ATOM   3149  O   GLY A 235     -14.801   6.477   2.438  1.00 89.13           O
ATOM   3150  N   MET A 236     -14.623   6.954   4.633  1.00 94.26           N
ATOM   3151  H   MET A 236     -15.126   7.154   5.486  1.00 94.26           H
ATOM   3152  CA  MET A 236     -13.180   6.728   4.749  1.00 94.26           C
ATOM   3153  HA  MET A 236     -12.668   7.267   3.953  1.00 94.26           H
ATOM   3154  C   MET A 236     -12.858   5.243   4.642  1.00 94.26           C
ATOM   3155  CB  MET A 236     -12.704   7.265   6.106  1.00 94.26           C
ATOM   3156  HB2 MET A 236     -13.138   6.661   6.902  1.00 94.26           H
ATOM   3157  HB3 MET A 236     -13.066   8.288   6.214  1.00 94.26           H
ATOM   3158  O   MET A 236     -13.451   4.442   5.372  1.00 94.26           O
ATOM   3159  CG  MET A 236     -11.183   7.267   6.284  1.00 94.26           C
ATOM   3160  HG2 MET A 236     -10.960   7.445   7.336  1.00 94.26           H
ATOM   3161  HG3 MET A 236     -10.787   6.284   6.032  1.00 94.26           H
ATOM   3162  SD  MET A 236     -10.310   8.519   5.310  1.00 94.26           S
ATOM   3163  CE  MET A 236     -10.823  10.047   6.134  1.00 94.26           C
ATOM   3164  HE1 MET A 236     -10.313  10.891   5.669  1.00 94.26           H
ATOM   3165  HE2 MET A 236     -11.899  10.184   6.027  1.00 94.26           H
ATOM   3166  HE3 MET A 236     -10.555  10.000   7.189  1.00 94.26           H
ATOM   3167  N   ARG A 237     -11.909   4.875   3.774  1.00 95.92           N
ATOM   3168  H   ARG A 237     -11.453   5.589   3.224  1.00 95.92           H
ATOM   3169  CA  ARG A 237     -11.363   3.510   3.742  1.00 95.92           C
ATOM   3170  HA  ARG A 237     -12.170   2.819   3.985  1.00 95.92           H
ATOM   3171  C   ARG A 237     -10.297   3.339   4.828  1.00 95.92           C
ATOM   3172  CB  ARG A 237     -10.868   3.139   2.328  1.00 95.92           C
ATOM   3173  HB2 ARG A 237     -11.568   3.531   1.590  1.00 95.92           H
ATOM   3174  HB3 ARG A 237     -10.866   2.052   2.240  1.00 95.92           H
ATOM   3175  O   ARG A 237      -9.513   4.255   5.075  1.00 95.92           O
ATOM   3176  CG  ARG A 237      -9.450   3.645   2.015  1.00 95.92           C
ATOM   3177  HG2 ARG A 237      -9.399   4.697   2.295  1.00 95.92           H
ATOM   3178  HG3 ARG A 237      -8.724   3.091   2.611  1.00 95.92           H
ATOM   3179  CD  ARG A 237      -9.046   3.545   0.542  1.00 95.92           C
ATOM   3180  HD2 ARG A 237      -9.699   4.204  -0.031  1.00 95.92           H
ATOM   3181  HD3 ARG A 237      -8.024   3.909   0.444  1.00 95.92           H
ATOM   3182  NE  ARG A 237      -9.107   2.164   0.021  1.00 95.92           N
ATOM   3183  HE  ARG A 237      -8.607   1.441   0.518  1.00 95.92           H
ATOM   3184  NH1 ARG A 237      -9.948   2.605  -2.074  1.00 95.92           N
ATOM   3185 HH11 ARG A 237      -9.778   3.591  -1.935  1.00 95.92           H
ATOM   3186 HH12 ARG A 237     -10.242   2.225  -2.961  1.00 95.92           H
ATOM   3187  NH2 ARG A 237      -9.623   0.544  -1.493  1.00 95.92           N
ATOM   3188 HH21 ARG A 237      -9.052  -0.056  -0.915  1.00 95.92           H
ATOM   3189 HH22 ARG A 237      -9.721   0.300  -2.469  1.00 95.92           H
ATOM   3190  CZ  ARG A 237      -9.557   1.783  -1.159  1.00 95.92           C
ATOM   3191  N   PHE A 238     -10.253   2.164   5.443  1.00 97.97           N
ATOM   3192  H   PHE A 238     -10.965   1.481   5.224  1.00 97.97           H
ATOM   3193  CA  PHE A 238      -9.202   1.773   6.384  1.00 97.97           C
ATOM   3194  HA  PHE A 238      -8.470   2.573   6.493  1.00 97.97           H
ATOM   3195  C   PHE A 238      -8.475   0.546   5.836  1.00 97.97           C
ATOM   3196  CB  PHE A 238      -9.820   1.517   7.765  1.00 97.97           C
ATOM   3197  HB2 PHE A 238      -9.042   1.136   8.426  1.00 97.97           H
ATOM   3198  HB3 PHE A 238     -10.582   0.741   7.677  1.00 97.97           H
ATOM   3199  O   PHE A 238      -9.000  -0.566   5.933  1.00 97.97           O
ATOM   3200  CG  PHE A 238     -10.441   2.746   8.400  1.00 97.97           C
ATOM   3201  CD1 PHE A 238      -9.644   3.627   9.152  1.00 97.97           C
ATOM   3202  HD1 PHE A 238      -8.586   3.436   9.260  1.00 97.97           H
ATOM   3203  CD2 PHE A 238     -11.807   3.030   8.214  1.00 97.97           C
ATOM   3204  HD2 PHE A 238     -12.412   2.382   7.596  1.00 97.97           H
ATOM   3205  CE1 PHE A 238     -10.215   4.769   9.737  1.00 97.97           C
ATOM   3206  HE1 PHE A 238      -9.584   5.443  10.298  1.00 97.97           H
ATOM   3207  CE2 PHE A 238     -12.377   4.177   8.792  1.00 97.97           C
ATOM   3208  HE2 PHE A 238     -13.418   4.403   8.614  1.00 97.97           H
ATOM   3209  CZ  PHE A 238     -11.582   5.046   9.560  1.00 97.97           C
ATOM   3210  HZ  PHE A 238     -12.015   5.939   9.985  1.00 97.97           H
ATOM   3211  N   SER A 239      -7.308   0.747   5.227  1.00 98.60           N
ATOM   3212  H   SER A 239      -6.881   1.662   5.234  1.00 98.60           H
ATOM   3213  CA  SER A 239      -6.491  -0.350   4.707  1.00 98.60           C
ATOM   3214  HA  SER A 239      -7.153  -1.178   4.451  1.00 98.60           H
ATOM   3215  C   SER A 239      -5.529  -0.859   5.773  1.00 98.60           C
ATOM   3216  CB  SER A 239      -5.773   0.031   3.407  1.00 98.60           C
ATOM   3217  HB2 SER A 239      -5.191  -0.814   3.039  1.00 98.60           H
ATOM   3218  HB3 SER A 239      -6.511   0.300   2.651  1.00 98.60           H
ATOM   3219  O   SER A 239      -5.052  -0.108   6.624  1.00 98.60           O
ATOM   3220  OG  SER A 239      -4.931   1.134   3.611  1.00 98.60           O
ATOM   3221  HG  SER A 239      -4.054   0.810   3.829  1.00 98.60           H
ATOM   3222  N   PHE A 240      -5.284  -2.165   5.750  1.00 98.61           N
ATOM   3223  H   PHE A 240      -5.774  -2.728   5.070  1.00 98.61           H
ATOM   3224  CA  PHE A 240      -4.292  -2.825   6.589  1.00 98.61           C
ATOM   3225  HA  PHE A 240      -3.782  -2.096   7.218  1.00 98.61           H
ATOM   3226  C   PHE A 240      -3.262  -3.458   5.667  1.00 98.61           C
ATOM   3227  CB  PHE A 240      -4.972  -3.853   7.502  1.00 98.61           C
ATOM   3228  HB2 PHE A 240      -5.518  -4.573   6.892  1.00 98.61           H
ATOM   3229  HB3 PHE A 240      -4.196  -4.400   8.038  1.00 98.61           H
ATOM   3230  O   PHE A 240      -3.570  -4.455   5.006  1.00 98.61           O
ATOM   3231  CG  PHE A 240      -5.927  -3.237   8.506  1.00 98.61           C
ATOM   3232  CD1 PHE A 240      -5.502  -2.978   9.820  1.00 98.61           C
ATOM   3233  HD1 PHE A 240      -4.487  -3.211  10.104  1.00 98.61           H
ATOM   3234  CD2 PHE A 240      -7.239  -2.905   8.123  1.00 98.61           C
ATOM   3235  HD2 PHE A 240      -7.563  -3.078   7.107  1.00 98.61           H
ATOM   3236  CE1 PHE A 240      -6.381  -2.394  10.749  1.00 98.61           C
ATOM   3237  HE1 PHE A 240      -6.036  -2.178  11.750  1.00 98.61           H
ATOM   3238  CE2 PHE A 240      -8.117  -2.316   9.046  1.00 98.61           C
ATOM   3239  HE2 PHE A 240      -9.108  -2.034   8.722  1.00 98.61           H
ATOM   3240  CZ  PHE A 240      -7.691  -2.061  10.361  1.00 98.61           C
ATOM   3241  HZ  PHE A 240      -8.359  -1.585  11.063  1.00 98.61           H
ATOM   3242  N   THR A 241      -2.081  -2.852   5.606  1.00 98.74           N
ATOM   3243  H   THR A 241      -1.901  -2.068   6.217  1.00 98.74           H
ATOM   3244  CA  THR A 241      -0.967  -3.316   4.784  1.00 98.74           C
ATOM   3245  HA  THR A 241      -1.392  -3.749   3.879  1.00 98.74           H
ATOM   3246  C   THR A 241      -0.219  -4.420   5.522  1.00 98.74           C
ATOM   3247  CB  THR A 241      -0.083  -2.156   4.302  1.00 98.74           C
ATOM   3248  HB  THR A 241       0.297  -1.569   5.138  1.00 98.74           H
ATOM   3249  O   THR A 241       0.181  -4.254   6.676  1.00 98.74           O
ATOM   3250  CG2 THR A 241       1.071  -2.635   3.437  1.00 98.74           C
ATOM   3251 HG21 THR A 241       1.613  -1.770   3.053  1.00 98.74           H
ATOM   3252 HG22 THR A 241       0.700  -3.231   2.603  1.00 98.74           H
ATOM   3253 HG23 THR A 241       1.766  -3.211   4.048  1.00 98.74           H
ATOM   3254  OG1 THR A 241      -0.860  -1.324   3.473  1.00 98.74           O
ATOM   3255  HG1 THR A 241      -1.225  -0.605   3.994  1.00 98.74           H
ATOM   3256  N   LEU A 242      -0.140  -5.597   4.892  1.00 98.27           N
ATOM   3257  H   LEU A 242      -0.491  -5.639   3.945  1.00 98.27           H
ATOM   3258  CA  LEU A 242       0.322  -6.843   5.501  1.00 98.27           C
ATOM   3259  HA  LEU A 242       0.832  -6.612   6.436  1.00 98.27           H
ATOM   3260  C   LEU A 242       1.321  -7.566   4.600  1.00 98.27           C
ATOM   3261  CB  LEU A 242      -0.873  -7.775   5.793  1.00 98.27           C
ATOM   3262  HB2 LEU A 242      -1.364  -8.000   4.847  1.00 98.27           H
ATOM   3263  HB3 LEU A 242      -0.482  -8.709   6.196  1.00 98.27           H
ATOM   3264  O   LEU A 242       1.107  -7.711   3.394  1.00 98.27           O
ATOM   3265  CG  LEU A 242      -1.928  -7.228   6.770  1.00 98.27           C
ATOM   3266  HG  LEU A 242      -2.364  -6.312   6.372  1.00 98.27           H
ATOM   3267  CD1 LEU A 242      -3.054  -8.251   6.950  1.00 98.27           C
ATOM   3268 HD11 LEU A 242      -3.857  -7.810   7.541  1.00 98.27           H
ATOM   3269 HD12 LEU A 242      -2.674  -9.144   7.446  1.00 98.27           H
ATOM   3270 HD13 LEU A 242      -3.445  -8.536   5.973  1.00 98.27           H
ATOM   3271  CD2 LEU A 242      -1.335  -6.939   8.149  1.00 98.27           C
ATOM   3272 HD21 LEU A 242      -0.759  -7.792   8.508  1.00 98.27           H
ATOM   3273 HD22 LEU A 242      -0.662  -6.085   8.079  1.00 98.27           H
ATOM   3274 HD23 LEU A 242      -2.128  -6.681   8.851  1.00 98.27           H
ATOM   3275  N   ALA A 243       2.369  -8.105   5.224  1.00 96.78           N
ATOM   3276  H   ALA A 243       2.519  -7.885   6.199  1.00 96.78           H
ATOM   3277  CA  ALA A 243       3.317  -8.988   4.560  1.00 96.78           C
ATOM   3278  HA  ALA A 243       3.710  -8.485   3.677  1.00 96.78           H
ATOM   3279  C   ALA A 243       2.622 -10.274   4.103  1.00 96.78           C
ATOM   3280  CB  ALA A 243       4.487  -9.276   5.504  1.00 96.78           C
ATOM   3281  HB1 ALA A 243       5.215  -9.911   4.998  1.00 96.78           H
ATOM   3282  HB2 ALA A 243       4.126  -9.779   6.402  1.00 96.78           H
ATOM   3283  HB3 ALA A 243       4.975  -8.341   5.779  1.00 96.78           H
ATOM   3284  O   ALA A 243       1.862 -10.891   4.861  1.00 96.78           O
ATOM   3285  N   THR A 244       2.915 -10.694   2.875  1.00 98.03           N
ATOM   3286  H   THR A 244       3.557 -10.163   2.304  1.00 98.03           H
ATOM   3287  CA  THR A 244       2.363 -11.915   2.297  1.00 98.03           C
ATOM   3288  HA  THR A 244       2.067 -12.575   3.113  1.00 98.03           H
ATOM   3289  C   THR A 244       3.396 -12.654   1.466  1.00 98.03           C
ATOM   3290  CB  THR A 244       1.100 -11.614   1.478  1.00 98.03           C
ATOM   3291  HB  THR A 244       0.437 -11.031   2.116  1.00 98.03           H
ATOM   3292  O   THR A 244       4.298 -12.056   0.894  1.00 98.03           O
ATOM   3293  CG2 THR A 244       1.330 -10.814   0.198  1.00 98.03           C
ATOM   3294 HG21 THR A 244       1.546  -9.779   0.462  1.00 98.03           H
ATOM   3295 HG22 THR A 244       2.157 -11.217  -0.387  1.00 98.03           H
ATOM   3296 HG23 THR A 244       0.426 -10.843  -0.411  1.00 98.03           H
ATOM   3297  OG1 THR A 244       0.410 -12.804   1.151  1.00 98.03           O
ATOM   3298  HG1 THR A 244       0.861 -13.246   0.428  1.00 98.03           H
ATOM   3299  N   LEU A 245       3.215 -13.963   1.349  1.00 98.03           N
ATOM   3300  H   LEU A 245       2.506 -14.391   1.928  1.00 98.03           H
ATOM   3301  CA  LEU A 245       3.784 -14.759   0.268  1.00 98.03           C
ATOM   3302  HA  LEU A 245       4.607 -14.216  -0.195  1.00 98.03           H
ATOM   3303  C   LEU A 245       2.742 -14.980  -0.827  1.00 98.03           C
ATOM   3304  CB  LEU A 245       4.350 -16.071   0.829  1.00 98.03           C
ATOM   3305  HB2 LEU A 245       4.738 -16.669   0.004  1.00 98.03           H
ATOM   3306  HB3 LEU A 245       3.540 -16.630   1.298  1.00 98.03           H
ATOM   3307  O   LEU A 245       1.539 -14.840  -0.592  1.00 98.03           O
ATOM   3308  CG  LEU A 245       5.479 -15.860   1.855  1.00 98.03           C
ATOM   3309  HG  LEU A 245       5.097 -15.301   2.710  1.00 98.03           H
ATOM   3310  CD1 LEU A 245       5.948 -17.219   2.371  1.00 98.03           C
ATOM   3311 HD11 LEU A 245       6.709 -17.076   3.139  1.00 98.03           H
ATOM   3312 HD12 LEU A 245       6.381 -17.795   1.553  1.00 98.03           H
ATOM   3313 HD13 LEU A 245       5.106 -17.767   2.792  1.00 98.03           H
ATOM   3314  CD2 LEU A 245       6.680 -15.107   1.278  1.00 98.03           C
ATOM   3315 HD21 LEU A 245       7.512 -15.122   1.982  1.00 98.03           H
ATOM   3316 HD22 LEU A 245       7.011 -15.554   0.340  1.00 98.03           H
ATOM   3317 HD23 LEU A 245       6.420 -14.063   1.104  1.00 98.03           H
ATOM   3318  N   ALA A 246       3.200 -15.351  -2.020  1.00 98.40           N
ATOM   3319  H   ALA A 246       4.197 -15.381  -2.180  1.00 98.40           H
ATOM   3320  CA  ALA A 246       2.309 -15.878  -3.041  1.00 98.40           C
ATOM   3321  HA  ALA A 246       1.387 -15.296  -3.047  1.00 98.40           H
ATOM   3322  C   ALA A 246       1.945 -17.343  -2.768  1.00 98.40           C
ATOM   3323  CB  ALA A 246       2.973 -15.738  -4.408  1.00 98.40           C
ATOM   3324  HB1 ALA A 246       3.515 -14.795  -4.471  1.00 98.40           H
ATOM   3325  HB2 ALA A 246       2.209 -15.764  -5.185  1.00 98.40           H
ATOM   3326  HB3 ALA A 246       3.640 -16.587  -4.560  1.00 98.40           H
ATOM   3327  O   ALA A 246       0.859 -17.748  -3.140  1.00 98.40           O
ATOM   3328  N   ALA A 247       2.853 -18.139  -2.182  1.00 97.20           N
ATOM   3329  H   ALA A 247       3.708 -17.705  -1.866  1.00 97.20           H
ATOM   3330  CA  ALA A 247       2.740 -19.592  -1.973  1.00 97.20           C
ATOM   3331  HA  ALA A 247       3.755 -19.985  -2.026  1.00 97.20           H
ATOM   3332  C   ALA A 247       1.957 -20.336  -3.069  1.00 97.20           C
ATOM   3333  CB  ALA A 247       2.242 -19.916  -0.572  1.00 97.20           C
ATOM   3334  HB1 ALA A 247       2.697 -19.242   0.153  1.00 97.20           H
ATOM   3335  HB2 ALA A 247       1.154 -19.855  -0.553  1.00 97.20           H
ATOM   3336  HB3 ALA A 247       2.529 -20.938  -0.326  1.00 97.20           H
ATOM   3337  O   ALA A 247       0.832 -20.813  -2.887  1.00 97.20           O
ATOM   3338  N   SER A 248       2.592 -20.433  -4.235  1.00 97.34           N
ATOM   3339  H   SER A 248       3.560 -20.145  -4.255  1.00 97.34           H
ATOM   3340  CA  SER A 248       2.083 -21.152  -5.404  1.00 97.34           C
ATOM   3341  HA  SER A 248       1.016 -20.947  -5.490  1.00 97.34           H
ATOM   3342  C   SER A 248       2.232 -22.679  -5.301  1.00 97.34           C
ATOM   3343  CB  SER A 248       2.761 -20.606  -6.663  1.00 97.34           C
ATOM   3344  HB2 SER A 248       2.639 -19.524  -6.693  1.00 97.34           H
ATOM   3345  HB3 SER A 248       2.271 -21.035  -7.538  1.00 97.34           H
ATOM   3346  O   SER A 248       1.853 -23.407  -6.215  1.00 97.34           O
ATOM   3347  OG  SER A 248       4.144 -20.924  -6.712  1.00 97.34           O
ATOM   3348  HG  SER A 248       4.669 -20.195  -6.373  1.00 97.34           H
ATOM   3349  N   ASP A 249       2.761 -23.187  -4.186  1.00 96.61           N
ATOM   3350  H   ASP A 249       3.032 -22.537  -3.463  1.00 96.61           H
ATOM   3351  CA  ASP A 249       2.945 -24.615  -3.899  1.00 96.61           C
ATOM   3352  HA  ASP A 249       3.257 -25.103  -4.822  1.00 96.61           H
ATOM   3353  C   ASP A 249       1.668 -25.346  -3.437  1.00 96.61           C
ATOM   3354  CB  ASP A 249       4.084 -24.777  -2.880  1.00 96.61           C
ATOM   3355  HB2 ASP A 249       4.321 -25.837  -2.789  1.00 96.61           H
ATOM   3356  HB3 ASP A 249       4.973 -24.278  -3.264  1.00 96.61           H
ATOM   3357  O   ASP A 249       1.700 -26.553  -3.194  1.00 96.61           O
ATOM   3358  CG  ASP A 249       3.790 -24.221  -1.482  1.00 96.61           C
ATOM   3359  OD1 ASP A 249       2.682 -23.684  -1.244  1.00 96.61           O
ATOM   3360  OD2 ASP A 249       4.703 -24.329  -0.640  1.00 96.61           O
ATOM   3361  N   GLY A 250       0.546 -24.632  -3.316  1.00 94.16           N
ATOM   3362  H   GLY A 250       0.613 -23.640  -3.495  1.00 94.16           H
ATOM   3363  CA  GLY A 250      -0.737 -25.179  -2.869  1.00 94.16           C
ATOM   3364  HA2 GLY A 250      -0.864 -26.182  -3.277  1.00 94.16           H
ATOM   3365  HA3 GLY A 250      -1.537 -24.547  -3.253  1.00 94.16           H
ATOM   3366  C   GLY A 250      -0.898 -25.262  -1.348  1.00 94.16           C
ATOM   3367  O   GLY A 250      -1.909 -25.780  -0.877  1.00 94.16           O
ATOM   3368  N   SER A 251       0.054 -24.741  -0.567  1.00 95.20           N
ATOM   3369  H   SER A 251       0.889 -24.368  -0.995  1.00 95.20           H
ATOM   3370  CA  SER A 251      -0.086 -24.620   0.892  1.00 95.20           C
ATOM   3371  HA  SER A 251      -0.448 -25.568   1.290  1.00 95.20           H
ATOM   3372  C   SER A 251      -1.081 -23.535   1.313  1.00 95.20           C
ATOM   3373  CB  SER A 251       1.274 -24.320   1.530  1.00 95.20           C
ATOM   3374  HB2 SER A 251       1.991 -25.093   1.253  1.00 95.20           H
ATOM   3375  HB3 SER A 251       1.165 -24.313   2.614  1.00 95.20           H
ATOM   3376  O   SER A 251      -1.536 -23.538   2.457  1.00 95.20           O
ATOM   3377  OG  SER A 251       1.754 -23.059   1.111  1.00 95.20           O
ATOM   3378  HG  SER A 251       2.209 -23.202   0.277  1.00 95.20           H
ATOM   3379  N   PHE A 252      -1.395 -22.602   0.406  1.00 92.48           N
ATOM   3380  H   PHE A 252      -0.982 -22.694  -0.511  1.00 92.48           H
ATOM   3381  CA  PHE A 252      -2.091 -21.346   0.703  1.00 92.48           C
ATOM   3382  HA  PHE A 252      -2.037 -20.746  -0.205  1.00 92.48           H
ATOM   3383  C   PHE A 252      -1.384 -20.516   1.785  1.00 92.48           C
ATOM   3384  CB  PHE A 252      -3.580 -21.583   0.986  1.00 92.48           C
ATOM   3385  HB2 PHE A 252      -4.082 -20.616   1.024  1.00 92.48           H
ATOM   3386  HB3 PHE A 252      -3.694 -22.049   1.964  1.00 92.48           H
ATOM   3387  O   PHE A 252      -2.018 -19.717   2.482  1.00 92.48           O
ATOM   3388  CG  PHE A 252      -4.270 -22.433  -0.056  1.00 92.48           C
ATOM   3389  CD1 PHE A 252      -4.708 -21.850  -1.259  1.00 92.48           C
ATOM   3390  HD1 PHE A 252      -4.553 -20.797  -1.440  1.00 92.48           H
ATOM   3391  CD2 PHE A 252      -4.453 -23.810   0.164  1.00 92.48           C
ATOM   3392  HD2 PHE A 252      -4.083 -24.266   1.071  1.00 92.48           H
ATOM   3393  CE1 PHE A 252      -5.345 -22.638  -2.231  1.00 92.48           C
ATOM   3394  HE1 PHE A 252      -5.681 -22.183  -3.151  1.00 92.48           H
ATOM   3395  CE2 PHE A 252      -5.089 -24.599  -0.810  1.00 92.48           C
ATOM   3396  HE2 PHE A 252      -5.212 -25.660  -0.647  1.00 92.48           H
ATOM   3397  CZ  PHE A 252      -5.541 -24.011  -2.004  1.00 92.48           C
ATOM   3398  HZ  PHE A 252      -6.030 -24.616  -2.753  1.00 92.48           H
ATOM   3399  N   GLY A 253      -0.063 -20.701   1.915  1.00 78.54           N
ATOM   3400  H   GLY A 253       0.384 -21.412   1.353  1.00 78.54           H
ATOM   3401  CA  GLY A 253       0.805 -19.778   2.628  1.00 78.54           C
ATOM   3402  HA2 GLY A 253       0.569 -19.809   3.692  1.00 78.54           H
ATOM   3403  HA3 GLY A 253       1.848 -20.059   2.482  1.00 78.54           H
ATOM   3404  C   GLY A 253       0.591 -18.363   2.089  1.00 78.54           C
ATOM   3405  O   GLY A 253       0.457 -18.132   0.891  1.00 78.54           O
ATOM   3406  N   GLY A 254       0.459 -17.397   2.976  1.00 91.86           N
ATOM   3407  H   GLY A 254       0.565 -17.605   3.959  1.00 91.86           H
ATOM   3408  CA  GLY A 254       0.170 -16.029   2.574  1.00 91.86           C
ATOM   3409  HA2 GLY A 254      -0.894 -15.906   2.372  1.00 91.86           H
ATOM   3410  HA3 GLY A 254       0.732 -15.763   1.679  1.00 91.86           H
ATOM   3411  C   GLY A 254       0.605 -15.128   3.695  1.00 91.86           C
ATOM   3412  O   GLY A 254       1.792 -14.850   3.844  1.00 91.86           O
ATOM   3413  N   LEU A 255      -0.349 -14.759   4.538  1.00 95.47           N
ATOM   3414  H   LEU A 255      -1.295 -15.071   4.371  1.00 95.47           H
ATOM   3415  CA  LEU A 255      -0.072 -13.948   5.709  1.00 95.47           C
ATOM   3416  HA  LEU A 255       0.508 -13.082   5.389  1.00 95.47           H
ATOM   3417  C   LEU A 255       0.776 -14.704   6.737  1.00 95.47           C
ATOM   3418  CB  LEU A 255      -1.391 -13.452   6.315  1.00 95.47           C
ATOM   3419  HB2 LEU A 255      -1.147 -12.827   7.174  1.00 95.47           H
ATOM   3420  HB3 LEU A 255      -1.959 -14.308   6.679  1.00 95.47           H
ATOM   3421  O   LEU A 255       0.549 -15.879   7.030  1.00 95.47           O
ATOM   3422  CG  LEU A 255      -2.271 -12.647   5.341  1.00 95.47           C
ATOM   3423  HG  LEU A 255      -2.664 -13.311   4.571  1.00 95.47           H
ATOM   3424  CD1 LEU A 255      -3.448 -12.062   6.112  1.00 95.47           C
ATOM   3425 HD11 LEU A 255      -3.087 -11.371   6.873  1.00 95.47           H
ATOM   3426 HD12 LEU A 255      -4.017 -12.860   6.588  1.00 95.47           H
ATOM   3427 HD13 LEU A 255      -4.094 -11.513   5.426  1.00 95.47           H
ATOM   3428  CD2 LEU A 255      -1.528 -11.496   4.665  1.00 95.47           C
ATOM   3429 HD21 LEU A 255      -2.224 -10.873   4.103  1.00 95.47           H
ATOM   3430 HD22 LEU A 255      -1.017 -10.883   5.408  1.00 95.47           H
ATOM   3431 HD23 LEU A 255      -0.790 -11.885   3.963  1.00 95.47           H
ATOM   3432  N   ASN A 256       1.729 -13.987   7.330  1.00 92.89           N
ATOM   3433  H   ASN A 256       1.865 -13.039   7.011  1.00 92.89           H
ATOM   3434  CA  ASN A 256       2.442 -14.442   8.520  1.00 92.89           C
ATOM   3435  HA  ASN A 256       2.707 -15.488   8.371  1.00 92.89           H
ATOM   3436  C   ASN A 256       1.533 -14.382   9.771  1.00 92.89           C
ATOM   3437  CB  ASN A 256       3.753 -13.635   8.633  1.00 92.89           C
ATOM   3438  HB2 ASN A 256       4.290 -13.712   7.688  1.00 92.89           H
ATOM   3439  HB3 ASN A 256       4.388 -14.069   9.405  1.00 92.89           H
ATOM   3440  O   ASN A 256       0.363 -14.001   9.703  1.00 92.89           O
ATOM   3441  CG  ASN A 256       3.564 -12.161   8.960  1.00 92.89           C
ATOM   3442  ND2 ASN A 256       4.543 -11.337   8.682  1.00 92.89           N
ATOM   3443 HD21 ASN A 256       5.355 -11.644   8.167  1.00 92.89           H
ATOM   3444 HD22 ASN A 256       4.388 -10.354   8.855  1.00 92.89           H
ATOM   3445  OD1 ASN A 256       2.560 -11.740   9.511  1.00 92.89           O
ATOM   3446  N   SER A 257       2.068 -14.725  10.948  1.00 92.86           N
ATOM   3447  H   SER A 257       3.041 -14.992  10.990  1.00 92.86           H
ATOM   3448  CA  SER A 257       1.299 -14.712  12.205  1.00 92.86           C
ATOM   3449  HA  SER A 257       0.465 -15.407  12.109  1.00 92.86           H
ATOM   3450  C   SER A 257       0.708 -13.343  12.559  1.00 92.86           C
ATOM   3451  CB  SER A 257       2.185 -15.176  13.365  1.00 92.86           C
ATOM   3452  HB2 SER A 257       1.626 -15.113  14.299  1.00 92.86           H
ATOM   3453  HB3 SER A 257       2.464 -16.216  13.199  1.00 92.86           H
ATOM   3454  O   SER A 257      -0.372 -13.276  13.142  1.00 92.86           O
ATOM   3455  OG  SER A 257       3.366 -14.396  13.460  1.00 92.86           O
ATOM   3456  HG  SER A 257       3.144 -13.492  13.695  1.00 92.86           H
ATOM   3457  N   THR A 258       1.407 -12.256  12.224  1.00 94.49           N
ATOM   3458  H   THR A 258       2.242 -12.362  11.666  1.00 94.49           H
ATOM   3459  CA  THR A 258       0.927 -10.890  12.462  1.00 94.49           C
ATOM   3460  HA  THR A 258       0.555 -10.813  13.483  1.00 94.49           H
ATOM   3461  C   THR A 258      -0.231 -10.568  11.526  1.00 94.49           C
ATOM   3462  CB  THR A 258       2.062  -9.870  12.295  1.00 94.49           C
ATOM   3463  HB  THR A 258       2.442  -9.898  11.273  1.00 94.49           H
ATOM   3464  O   THR A 258      -1.272 -10.110  11.990  1.00 94.49           O
ATOM   3465  CG2 THR A 258       1.625  -8.445  12.621  1.00 94.49           C
ATOM   3466 HG21 THR A 258       1.211  -8.397  13.627  1.00 94.49           H
ATOM   3467 HG22 THR A 258       2.483  -7.776  12.550  1.00 94.49           H
ATOM   3468 HG23 THR A 258       0.876  -8.111  11.904  1.00 94.49           H
ATOM   3469  OG1 THR A 258       3.108 -10.194  13.184  1.00 94.49           O
ATOM   3470  HG1 THR A 258       3.787  -9.528  13.052  1.00 94.49           H
ATOM   3471  N   GLY A 259      -0.105 -10.881  10.234  1.00 96.08           N
ATOM   3472  H   GLY A 259       0.768 -11.271   9.908  1.00 96.08           H
ATOM   3473  CA  GLY A 259      -1.186 -10.692   9.270  1.00 96.08           C
ATOM   3474  HA2 GLY A 259      -1.487  -9.644   9.287  1.00 96.08           H
ATOM   3475  HA3 GLY A 259      -0.829 -10.941   8.271  1.00 96.08           H
ATOM   3476  C   GLY A 259      -2.423 -11.531   9.592  1.00 96.08           C
ATOM   3477  O   GLY A 259      -3.542 -11.017   9.550  1.00 96.08           O
ATOM   3478  N   ASP A 260      -2.238 -12.784  10.014  1.00 95.17           N
ATOM   3479  H   ASP A 260      -1.305 -13.168   9.986  1.00 95.17           H
ATOM   3480  CA  ASP A 260      -3.331 -13.639  10.485  1.00 95.17           C
ATOM   3481  HA  ASP A 260      -4.060 -13.748   9.682  1.00 95.17           H
ATOM   3482  C   ASP A 260      -4.063 -13.030  11.693  1.00 95.17           C
ATOM   3483  CB  ASP A 260      -2.771 -15.026  10.830  1.00 95.17           C
ATOM   3484  HB2 ASP A 260      -1.966 -14.921  11.558  1.00 95.17           H
ATOM   3485  HB3 ASP A 260      -2.357 -15.484   9.932  1.00 95.17           H
ATOM   3486  O   ASP A 260      -5.298 -12.954  11.705  1.00 95.17           O
ATOM   3487  CG  ASP A 260      -3.858 -15.931  11.407  1.00 95.17           C
ATOM   3488  OD1 ASP A 260      -4.787 -16.326  10.664  1.00 95.17           O
ATOM   3489  OD2 ASP A 260      -3.814 -16.222  12.626  1.00 95.17           O
ATOM   3490  N   ALA A 261      -3.316 -12.540  12.688  1.00 95.70           N
ATOM   3491  H   ALA A 261      -2.312 -12.625  12.626  1.00 95.70           H
ATOM   3492  CA  ALA A 261      -3.887 -11.863  13.848  1.00 95.70           C
ATOM   3493  HA  ALA A 261      -4.601 -12.539  14.320  1.00 95.70           H
ATOM   3494  C   ALA A 261      -4.655 -10.591  13.450  1.00 95.70           C
ATOM   3495  CB  ALA A 261      -2.770 -11.566  14.855  1.00 95.70           C
ATOM   3496  HB1 ALA A 261      -3.193 -11.101  15.745  1.00 95.70           H
ATOM   3497  HB2 ALA A 261      -2.039 -10.889  14.414  1.00 95.70           H
ATOM   3498  HB3 ALA A 261      -2.271 -12.494  15.136  1.00 95.70           H
ATOM   3499  O   ALA A 261      -5.760 -10.369  13.951  1.00 95.70           O
ATOM   3500  N   THR A 262      -4.125  -9.798  12.513  1.00 97.78           N
ATOM   3501  H   THR A 262      -3.191  -9.995  12.185  1.00 97.78           H
ATOM   3502  CA  THR A 262      -4.793  -8.599  11.988  1.00 97.78           C
ATOM   3503  HA  THR A 262      -5.030  -7.939  12.823  1.00 97.78           H
ATOM   3504  C   THR A 262      -6.112  -8.940  11.307  1.00 97.78           C
ATOM   3505  CB  THR A 262      -3.883  -7.825  11.020  1.00 97.78           C
ATOM   3506  HB  THR A 262      -3.629  -8.451  10.165  1.00 97.78           H
ATOM   3507  O   THR A 262      -7.147  -8.372  11.659  1.00 97.78           O
ATOM   3508  CG2 THR A 262      -4.563  -6.546  10.532  1.00 97.78           C
ATOM   3509 HG21 THR A 262      -4.913  -5.956  11.380  1.00 97.78           H
ATOM   3510 HG22 THR A 262      -3.868  -5.945   9.945  1.00 97.78           H
ATOM   3511 HG23 THR A 262      -5.405  -6.797   9.887  1.00 97.78           H
ATOM   3512  OG1 THR A 262      -2.702  -7.438  11.676  1.00 97.78           O
ATOM   3513  HG1 THR A 262      -2.054  -7.199  11.009  1.00 97.78           H
ATOM   3514  N   VAL A 263      -6.129  -9.904  10.383  1.00 97.98           N
ATOM   3515  H   VAL A 263      -5.259 -10.353  10.132  1.00 97.98           H
ATOM   3516  CA  VAL A 263      -7.364 -10.290   9.680  1.00 97.98           C
ATOM   3517  HA  VAL A 263      -7.792  -9.396   9.225  1.00 97.98           H
ATOM   3518  C   VAL A 263      -8.414 -10.830  10.651  1.00 97.98           C
ATOM   3519  CB  VAL A 263      -7.068 -11.296   8.554  1.00 97.98           C
ATOM   3520  HB  VAL A 263      -6.473 -12.123   8.940  1.00 97.98           H
ATOM   3521  O   VAL A 263      -9.599 -10.502  10.532  1.00 97.98           O
ATOM   3522  CG1 VAL A 263      -8.366 -11.859   7.962  1.00 97.98           C
ATOM   3523 HG11 VAL A 263      -8.821 -12.559   8.663  1.00 97.98           H
ATOM   3524 HG12 VAL A 263      -8.139 -12.392   7.038  1.00 97.98           H
ATOM   3525 HG13 VAL A 263      -9.058 -11.044   7.748  1.00 97.98           H
ATOM   3526  CG2 VAL A 263      -6.303 -10.605   7.422  1.00 97.98           C
ATOM   3527 HG21 VAL A 263      -6.134 -11.310   6.608  1.00 97.98           H
ATOM   3528 HG22 VAL A 263      -6.867  -9.753   7.043  1.00 97.98           H
ATOM   3529 HG23 VAL A 263      -5.334 -10.256   7.778  1.00 97.98           H
ATOM   3530  N   LYS A 264      -8.005 -11.621  11.650  1.00 96.92           N
ATOM   3531  H   LYS A 264      -7.026 -11.865  11.692  1.00 96.92           H
ATOM   3532  CA  LYS A 264      -8.910 -12.104  12.704  1.00 96.92           C
ATOM   3533  HA  LYS A 264      -9.771 -12.586  12.239  1.00 96.92           H
ATOM   3534  C   LYS A 264      -9.477 -10.958  13.539  1.00 96.92           C
ATOM   3535  CB  LYS A 264      -8.183 -13.128  13.583  1.00 96.92           C
ATOM   3536  HB2 LYS A 264      -7.199 -12.743  13.851  1.00 96.92           H
ATOM   3537  HB3 LYS A 264      -8.751 -13.286  14.500  1.00 96.92           H
ATOM   3538  O   LYS A 264     -10.685 -10.942  13.774  1.00 96.92           O
ATOM   3539  CG  LYS A 264      -8.044 -14.472  12.858  1.00 96.92           C
ATOM   3540  HG2 LYS A 264      -7.614 -14.317  11.868  1.00 96.92           H
ATOM   3541  HG3 LYS A 264      -9.031 -14.919  12.742  1.00 96.92           H
ATOM   3542  CD  LYS A 264      -7.139 -15.425  13.642  1.00 96.92           C
ATOM   3543  HD2 LYS A 264      -6.145 -14.982  13.705  1.00 96.92           H
ATOM   3544  HD3 LYS A 264      -7.532 -15.582  14.646  1.00 96.92           H
ATOM   3545  CE  LYS A 264      -7.056 -16.755  12.890  1.00 96.92           C
ATOM   3546  HE2 LYS A 264      -8.010 -17.278  12.952  1.00 96.92           H
ATOM   3547  HE3 LYS A 264      -6.849 -16.531  11.844  1.00 96.92           H
ATOM   3548  NZ  LYS A 264      -5.950 -17.594  13.397  1.00 96.92           N
ATOM   3549  HZ1 LYS A 264      -6.023 -17.817  14.380  1.00 96.92           H
ATOM   3550  HZ2 LYS A 264      -5.819 -18.410  12.816  1.00 96.92           H
ATOM   3551  HZ3 LYS A 264      -5.099 -17.072  13.251  1.00 96.92           H
ATOM   3552  N   ALA A 265      -8.651  -9.987  13.927  1.00 98.08           N
ATOM   3553  H   ALA A 265      -7.667 -10.067  13.712  1.00 98.08           H
ATOM   3554  CA  ALA A 265      -9.097  -8.803  14.658  1.00 98.08           C
ATOM   3555  HA  ALA A 265      -9.597  -9.124  15.572  1.00 98.08           H
ATOM   3556  C   ALA A 265     -10.112  -7.983  13.843  1.00 98.08           C
ATOM   3557  CB  ALA A 265      -7.872  -7.972  15.059  1.00 98.08           C
ATOM   3558  HB1 ALA A 265      -7.307  -7.670  14.177  1.00 98.08           H
ATOM   3559  HB2 ALA A 265      -8.194  -7.081  15.599  1.00 98.08           H
ATOM   3560  HB3 ALA A 265      -7.225  -8.561  15.710  1.00 98.08           H
ATOM   3561  O   ALA A 265     -11.163  -7.623  14.374  1.00 98.08           O
ATOM   3562  N   ILE A 266      -9.853  -7.753  12.547  1.00 98.36           N
ATOM   3563  H   ILE A 266      -8.954  -8.043  12.189  1.00 98.36           H
ATOM   3564  CA  ILE A 266     -10.774  -7.052  11.632  1.00 98.36           C
ATOM   3565  HA  ILE A 266     -10.958  -6.045  12.006  1.00 98.36           H
ATOM   3566  C   ILE A 266     -12.124  -7.764  11.583  1.00 98.36           C
ATOM   3567  CB  ILE A 266     -10.162  -6.925  10.219  1.00 98.36           C
ATOM   3568  HB  ILE A 266      -9.831  -7.912   9.895  1.00 98.36           H
ATOM   3569  O   ILE A 266     -13.158  -7.142  11.828  1.00 98.36           O
ATOM   3570  CG1 ILE A 266      -8.947  -5.974  10.227  1.00 98.36           C
ATOM   3571 HG12 ILE A 266      -9.283  -4.943  10.338  1.00 98.36           H
ATOM   3572 HG13 ILE A 266      -8.304  -6.199  11.078  1.00 98.36           H
ATOM   3573  CG2 ILE A 266     -11.202  -6.410   9.207  1.00 98.36           C
ATOM   3574 HG21 ILE A 266     -10.739  -6.297   8.227  1.00 98.36           H
ATOM   3575 HG22 ILE A 266     -12.025  -7.116   9.090  1.00 98.36           H
ATOM   3576 HG23 ILE A 266     -11.594  -5.444   9.525  1.00 98.36           H
ATOM   3577  CD1 ILE A 266      -8.090  -6.093   8.961  1.00 98.36           C
ATOM   3578 HD11 ILE A 266      -7.166  -5.535   9.110  1.00 98.36           H
ATOM   3579 HD12 ILE A 266      -8.610  -5.677   8.098  1.00 98.36           H
ATOM   3580 HD13 ILE A 266      -7.837  -7.136   8.770  1.00 98.36           H
ATOM   3581  N   LYS A 267     -12.123  -9.073  11.316  1.00 97.32           N
ATOM   3582  H   LYS A 267     -11.230  -9.515  11.148  1.00 97.32           H
ATOM   3583  CA  LYS A 267     -13.348  -9.879  11.204  1.00 97.32           C
ATOM   3584  HA  LYS A 267     -14.015  -9.427  10.471  1.00 97.32           H
ATOM   3585  C   LYS A 267     -14.150  -9.973  12.499  1.00 97.32           C
ATOM   3586  CB  LYS A 267     -12.971 -11.290  10.769  1.00 97.32           C
ATOM   3587  HB2 LYS A 267     -12.130 -11.643  11.366  1.00 97.32           H
ATOM   3588  HB3 LYS A 267     -13.822 -11.944  10.961  1.00 97.32           H
ATOM   3589  O   LYS A 267     -15.363 -10.142  12.437  1.00 97.32           O
ATOM   3590  CG  LYS A 267     -12.632 -11.371   9.280  1.00 97.32           C
ATOM   3591  HG2 LYS A 267     -11.801 -10.715   9.023  1.00 97.32           H
ATOM   3592  HG3 LYS A 267     -13.512 -11.091   8.700  1.00 97.32           H
ATOM   3593  CD  LYS A 267     -12.262 -12.824   9.003  1.00 97.32           C
ATOM   3594  HD2 LYS A 267     -12.938 -13.471   9.561  1.00 97.32           H
ATOM   3595  HD3 LYS A 267     -11.244 -13.009   9.346  1.00 97.32           H
ATOM   3596  CE  LYS A 267     -12.391 -13.164   7.530  1.00 97.32           C
ATOM   3597  HE2 LYS A 267     -11.559 -12.734   6.972  1.00 97.32           H
ATOM   3598  HE3 LYS A 267     -13.318 -12.745   7.138  1.00 97.32           H
ATOM   3599  NZ  LYS A 267     -12.414 -14.634   7.405  1.00 97.32           N
ATOM   3600  HZ1 LYS A 267     -12.587 -14.869   6.438  1.00 97.32           H
ATOM   3601  HZ2 LYS A 267     -13.147 -15.051   7.959  1.00 97.32           H
ATOM   3602  HZ3 LYS A 267     -11.517 -15.033   7.642  1.00 97.32           H
ATOM   3603  N   ALA A 268     -13.484  -9.902  13.648  1.00 97.46           N
ATOM   3604  H   ALA A 268     -12.475  -9.848  13.619  1.00 97.46           H
ATOM   3605  CA  ALA A 268     -14.131  -9.889  14.956  1.00 97.46           C
ATOM   3606  HA  ALA A 268     -14.983 -10.570  14.935  1.00 97.46           H
ATOM   3607  C   ALA A 268     -14.677  -8.501  15.347  1.00 97.46           C
ATOM   3608  CB  ALA A 268     -13.123 -10.416  15.983  1.00 97.46           C
ATOM   3609  HB1 ALA A 268     -13.590 -10.461  16.966  1.00 97.46           H
ATOM   3610  HB2 ALA A 268     -12.260  -9.751  16.031  1.00 97.46           H
ATOM   3611  HB3 ALA A 268     -12.790 -11.415  15.700  1.00 97.46           H
ATOM   3612  O   ALA A 268     -15.412  -8.389  16.328  1.00 97.46           O
ATOM   3613  N   SER A 269     -14.316  -7.447  14.611  1.00 97.51           N
ATOM   3614  H   SER A 269     -13.728  -7.606  13.806  1.00 97.51           H
ATOM   3615  CA  SER A 269     -14.723  -6.069  14.892  1.00 97.51           C
ATOM   3616  HA  SER A 269     -14.898  -5.975  15.964  1.00 97.51           H
ATOM   3617  C   SER A 269     -16.019  -5.668  14.177  1.00 97.51           C
ATOM   3618  CB  SER A 269     -13.578  -5.116  14.540  1.00 97.51           C
ATOM   3619  HB2 SER A 269     -13.710  -4.182  15.086  1.00 97.51           H
ATOM   3620  HB3 SER A 269     -12.628  -5.557  14.843  1.00 97.51           H
ATOM   3621  O   SER A 269     -16.561  -6.399  13.351  1.00 97.51           O
ATOM   3622  OG  SER A 269     -13.567  -4.826  13.157  1.00 97.51           O
ATOM   3623  HG  SER A 269     -13.438  -5.645  12.674  1.00 97.51           H
ATOM   3624  N   SER A 270     -16.504  -4.456  14.462  1.00 96.53           N
ATOM   3625  H   SER A 270     -16.026  -3.889  15.147  1.00 96.53           H
ATOM   3626  CA  SER A 270     -17.602  -3.822  13.723  1.00 96.53           C
ATOM   3627  HA  SER A 270     -18.246  -4.604  13.321  1.00 96.53           H
ATOM   3628  C   SER A 270     -17.135  -2.990  12.521  1.00 96.53           C
ATOM   3629  CB  SER A 270     -18.452  -2.982  14.679  1.00 96.53           C
ATOM   3630  HB2 SER A 270     -18.871  -3.633  15.447  1.00 96.53           H
ATOM   3631  HB3 SER A 270     -19.273  -2.520  14.130  1.00 96.53           H
ATOM   3632  O   SER A 270     -17.954  -2.302  11.908  1.00 96.53           O
ATOM   3633  OG  SER A 270     -17.666  -1.979  15.296  1.00 96.53           O
ATOM   3634  HG  SER A 270     -18.231  -1.442  15.856  1.00 96.53           H
ATOM   3635  N   LEU A 271     -15.841  -3.007  12.175  1.00 97.30           N
ATOM   3636  H   LEU A 271     -15.214  -3.637  12.655  1.00 97.30           H
ATOM   3637  CA  LEU A 271     -15.305  -2.263  11.036  1.00 97.30           C
ATOM   3638  HA  LEU A 271     -15.648  -1.232  11.119  1.00 97.30           H
ATOM   3639  C   LEU A 271     -15.827  -2.854   9.721  1.00 97.30           C
ATOM   3640  CB  LEU A 271     -13.770  -2.265  11.093  1.00 97.30           C
ATOM   3641  HB2 LEU A 271     -13.423  -3.295  11.006  1.00 97.30           H
ATOM   3642  HB3 LEU A 271     -13.444  -1.882  12.060  1.00 97.30           H
ATOM   3643  O   LEU A 271     -15.612  -4.024   9.409  1.00 97.30           O
ATOM   3644  CG  LEU A 271     -13.092  -1.442   9.987  1.00 97.30           C
ATOM   3645  HG  LEU A 271     -13.394  -1.835   9.016  1.00 97.30           H
ATOM   3646  CD1 LEU A 271     -13.444   0.043  10.023  1.00 97.30           C
ATOM   3647 HD11 LEU A 271     -14.503   0.194   9.814  1.00 97.30           H
ATOM   3648 HD12 LEU A 271     -13.192   0.464  10.996  1.00 97.30           H
ATOM   3649 HD13 LEU A 271     -12.873   0.568   9.257  1.00 97.30           H
ATOM   3650  CD2 LEU A 271     -11.579  -1.575  10.138  1.00 97.30           C
ATOM   3651 HD21 LEU A 271     -11.285  -2.619  10.023  1.00 97.30           H
ATOM   3652 HD22 LEU A 271     -11.267  -1.229  11.123  1.00 97.30           H
ATOM   3653 HD23 LEU A 271     -11.076  -0.983   9.373  1.00 97.30           H
ATOM   3654  N   THR A 272     -16.502  -2.029   8.925  1.00 94.77           N
ATOM   3655  H   THR A 272     -16.638  -1.079   9.240  1.00 94.77           H
ATOM   3656  CA  THR A 272     -17.122  -2.460   7.664  1.00 94.77           C
ATOM   3657  HA  THR A 272     -17.111  -3.549   7.614  1.00 94.77           H
ATOM   3658  C   THR A 272     -16.354  -1.972   6.442  1.00 94.77           C
ATOM   3659  CB  THR A 272     -18.593  -2.037   7.581  1.00 94.77           C
ATOM   3660  HB  THR A 272     -18.974  -2.309   6.597  1.00 94.77           H
ATOM   3661  O   THR A 272     -16.139  -2.763   5.519  1.00 94.77           O
ATOM   3662  CG2 THR A 272     -19.454  -2.735   8.631  1.00 94.77           C
ATOM   3663 HG21 THR A 272     -19.346  -3.816   8.542  1.00 94.77           H
ATOM   3664 HG22 THR A 272     -20.499  -2.466   8.476  1.00 94.77           H
ATOM   3665 HG23 THR A 272     -19.156  -2.426   9.633  1.00 94.77           H
ATOM   3666  OG1 THR A 272     -18.735  -0.647   7.748  1.00 94.77           O
ATOM   3667  HG1 THR A 272     -18.390  -0.389   8.606  1.00 94.77           H
ATOM   3668  N   ASN A 273     -15.884  -0.721   6.452  1.00 93.72           N
ATOM   3669  H   ASN A 273     -16.105  -0.132   7.242  1.00 93.72           H
ATOM   3670  CA  ASN A 273     -15.152  -0.112   5.340  1.00 93.72           C
ATOM   3671  HA  ASN A 273     -15.464  -0.626   4.430  1.00 93.72           H
ATOM   3672  C   ASN A 273     -13.633  -0.339   5.443  1.00 93.72           C
ATOM   3673  CB  ASN A 273     -15.557   1.367   5.191  1.00 93.72           C
ATOM   3674  HB2 ASN A 273     -15.011   1.982   5.907  1.00 93.72           H
ATOM   3675  HB3 ASN A 273     -16.624   1.486   5.377  1.00 93.72           H
ATOM   3676  O   ASN A 273     -12.846   0.608   5.466  1.00 93.72           O
ATOM   3677  CG  ASN A 273     -15.295   1.871   3.779  1.00 93.72           C
ATOM   3678  ND2 ASN A 273     -15.082   3.146   3.598  1.00 93.72           N
ATOM   3679 HD21 ASN A 273     -14.878   3.447   2.656  1.00 93.72           H
ATOM   3680 HD22 ASN A 273     -14.850   3.723   4.394  1.00 93.72           H
ATOM   3681  OD1 ASN A 273     -15.336   1.130   2.813  1.00 93.72           O
ATOM   3682  N   TYR A 274     -13.241  -1.608   5.569  1.00 97.20           N
ATOM   3683  H   TYR A 274     -13.942  -2.331   5.490  1.00 97.20           H
ATOM   3684  CA  TYR A 274     -11.841  -2.026   5.573  1.00 97.20           C
ATOM   3685  HA  TYR A 274     -11.227  -1.145   5.760  1.00 97.20           H
ATOM   3686  C   TYR A 274     -11.413  -2.619   4.236  1.00 97.20           C
ATOM   3687  CB  TYR A 274     -11.549  -3.035   6.692  1.00 97.20           C
ATOM   3688  HB2 TYR A 274     -10.469  -3.098   6.820  1.00 97.20           H
ATOM   3689  HB3 TYR A 274     -11.953  -2.654   7.631  1.00 97.20           H
ATOM   3690  O   TYR A 274     -12.235  -3.184   3.504  1.00 97.20           O
ATOM   3691  CG  TYR A 274     -12.078  -4.438   6.447  1.00 97.20           C
ATOM   3692  CD1 TYR A 274     -13.328  -4.823   6.965  1.00 97.20           C
ATOM   3693  HD1 TYR A 274     -13.893  -4.122   7.562  1.00 97.20           H
ATOM   3694  CD2 TYR A 274     -11.301  -5.368   5.726  1.00 97.20           C
ATOM   3695  HD2 TYR A 274     -10.330  -5.084   5.349  1.00 97.20           H
ATOM   3696  CE1 TYR A 274     -13.793  -6.140   6.786  1.00 97.20           C
ATOM   3697  HE1 TYR A 274     -14.710  -6.448   7.267  1.00 97.20           H
ATOM   3698  CE2 TYR A 274     -11.779  -6.673   5.506  1.00 97.20           C
ATOM   3699  HE2 TYR A 274     -11.184  -7.384   4.952  1.00 97.20           H
ATOM   3700  OH  TYR A 274     -13.475  -8.330   5.863  1.00 97.20           O
ATOM   3701  HH  TYR A 274     -14.225  -8.533   6.427  1.00 97.20           H
ATOM   3702  CZ  TYR A 274     -13.019  -7.064   6.050  1.00 97.20           C
ATOM   3703  N   THR A 275     -10.104  -2.606   4.019  1.00 98.43           N
ATOM   3704  H   THR A 275      -9.511  -2.069   4.636  1.00 98.43           H
ATOM   3705  CA  THR A 275      -9.415  -3.400   3.004  1.00 98.43           C
ATOM   3706  HA  THR A 275     -10.078  -4.199   2.671  1.00 98.43           H
ATOM   3707  C   THR A 275      -8.162  -4.053   3.588  1.00 98.43           C
ATOM   3708  CB  THR A 275      -9.053  -2.545   1.790  1.00 98.43           C
ATOM   3709  HB  THR A 275      -8.462  -3.138   1.091  1.00 98.43           H
ATOM   3710  O   THR A 275      -7.628  -3.613   4.606  1.00 98.43           O
ATOM   3711  CG2 THR A 275     -10.294  -2.003   1.084  1.00 98.43           C
ATOM   3712 HG21 THR A 275     -10.000  -1.574   0.126  1.00 98.43           H
ATOM   3713 HG22 THR A 275     -10.771  -1.233   1.690  1.00 98.43           H
ATOM   3714 HG23 THR A 275     -11.005  -2.810   0.905  1.00 98.43           H
ATOM   3715  OG1 THR A 275      -8.320  -1.435   2.226  1.00 98.43           O
ATOM   3716  HG1 THR A 275      -7.976  -1.003   1.441  1.00 98.43           H
ATOM   3717  N   VAL A 276      -7.715  -5.145   2.973  1.00 98.69           N
ATOM   3718  H   VAL A 276      -8.207  -5.461   2.150  1.00 98.69           H
ATOM   3719  CA  VAL A 276      -6.415  -5.769   3.242  1.00 98.69           C
ATOM   3720  HA  VAL A 276      -5.959  -5.332   4.130  1.00 98.69           H
ATOM   3721  C   VAL A 276      -5.517  -5.467   2.053  1.00 98.69           C
ATOM   3722  CB  VAL A 276      -6.554  -7.283   3.474  1.00 98.69           C
ATOM   3723  HB  VAL A 276      -7.053  -7.742   2.620  1.00 98.69           H
ATOM   3724  O   VAL A 276      -5.818  -5.908   0.946  1.00 98.69           O
ATOM   3725  CG1 VAL A 276      -5.180  -7.939   3.656  1.00 98.69           C
ATOM   3726 HG11 VAL A 276      -4.609  -7.392   4.406  1.00 98.69           H
ATOM   3727 HG12 VAL A 276      -4.629  -7.916   2.716  1.00 98.69           H
ATOM   3728 HG13 VAL A 276      -5.286  -8.980   3.960  1.00 98.69           H
ATOM   3729  CG2 VAL A 276      -7.390  -7.563   4.730  1.00 98.69           C
ATOM   3730 HG21 VAL A 276      -8.405  -7.188   4.593  1.00 98.69           H
ATOM   3731 HG22 VAL A 276      -7.427  -8.637   4.912  1.00 98.69           H
ATOM   3732 HG23 VAL A 276      -6.936  -7.069   5.590  1.00 98.69           H
ATOM   3733  N   ASN A 277      -4.449  -4.711   2.283  1.00 98.84           N
ATOM   3734  H   ASN A 277      -4.219  -4.463   3.235  1.00 98.84           H
ATOM   3735  CA  ASN A 277      -3.459  -4.378   1.271  1.00 98.84           C
ATOM   3736  HA  ASN A 277      -3.894  -4.515   0.281  1.00 98.84           H
ATOM   3737  C   ASN A 277      -2.282  -5.350   1.378  1.00 98.84           C
ATOM   3738  CB  ASN A 277      -3.070  -2.900   1.412  1.00 98.84           C
ATOM   3739  HB2 ASN A 277      -2.653  -2.732   2.405  1.00 98.84           H
ATOM   3740  HB3 ASN A 277      -3.951  -2.267   1.311  1.00 98.84           H
ATOM   3741  O   ASN A 277      -1.602  -5.430   2.397  1.00 98.84           O
ATOM   3742  CG  ASN A 277      -2.064  -2.455   0.365  1.00 98.84           C
ATOM   3743  ND2 ASN A 277      -1.279  -1.453   0.665  1.00 98.84           N
ATOM   3744 HD21 ASN A 277      -1.253  -1.096   1.609  1.00 98.84           H
ATOM   3745 HD22 ASN A 277      -0.583  -1.153  -0.003  1.00 98.84           H
ATOM   3746  OD1 ASN A 277      -1.957  -3.014  -0.722  1.00 98.84           O
ATOM   3747  N   LEU A 278      -2.079  -6.156   0.346  1.00 98.85           N
ATOM   3748  H   LEU A 278      -2.654  -6.038  -0.476  1.00 98.85           H
ATOM   3749  CA  LEU A 278      -1.032  -7.165   0.327  1.00 98.85           C
ATOM   3750  HA  LEU A 278      -0.843  -7.527   1.337  1.00 98.85           H
ATOM   3751  C   LEU A 278       0.270  -6.548  -0.181  1.00 98.85           C
ATOM   3752  CB  LEU A 278      -1.506  -8.336  -0.545  1.00 98.85           C
ATOM   3753  HB2 LEU A 278      -1.780  -7.943  -1.525  1.00 98.85           H
ATOM   3754  HB3 LEU A 278      -0.668  -9.017  -0.692  1.00 98.85           H
ATOM   3755  O   LEU A 278       0.325  -6.082  -1.321  1.00 98.85           O
ATOM   3756  CG  LEU A 278      -2.705  -9.119   0.021  1.00 98.85           C
ATOM   3757  HG  LEU A 278      -3.565  -8.457   0.123  1.00 98.85           H
ATOM   3758  CD1 LEU A 278      -3.076 -10.240  -0.952  1.00 98.85           C
ATOM   3759 HD11 LEU A 278      -3.293  -9.814  -1.932  1.00 98.85           H
ATOM   3760 HD12 LEU A 278      -3.959 -10.770  -0.597  1.00 98.85           H
ATOM   3761 HD13 LEU A 278      -2.249 -10.944  -1.041  1.00 98.85           H
ATOM   3762  CD2 LEU A 278      -2.401  -9.748   1.383  1.00 98.85           C
ATOM   3763 HD21 LEU A 278      -1.501 -10.358   1.311  1.00 98.85           H
ATOM   3764 HD22 LEU A 278      -3.228 -10.386   1.696  1.00 98.85           H
ATOM   3765 HD23 LEU A 278      -2.257  -8.971   2.134  1.00 98.85           H
ATOM   3766  N   MET A 279       1.328  -6.595   0.630  1.00 98.14           N
ATOM   3767  H   MET A 279       1.220  -6.958   1.566  1.00 98.14           H
ATOM   3768  CA  MET A 279       2.682  -6.299   0.157  1.00 98.14           C
ATOM   3769  HA  MET A 279       2.665  -5.402  -0.463  1.00 98.14           H
ATOM   3770  C   MET A 279       3.169  -7.464  -0.699  1.00 98.14           C
ATOM   3771  CB  MET A 279       3.638  -6.043   1.322  1.00 98.14           C
ATOM   3772  HB2 MET A 279       3.597  -6.878   2.022  1.00 98.14           H
ATOM   3773  HB3 MET A 279       4.654  -5.965   0.936  1.00 98.14           H
ATOM   3774  O   MET A 279       3.628  -8.483  -0.190  1.00 98.14           O
ATOM   3775  CG  MET A 279       3.297  -4.740   2.037  1.00 98.14           C
ATOM   3776  HG2 MET A 279       3.216  -3.941   1.300  1.00 98.14           H
ATOM   3777  HG3 MET A 279       2.337  -4.855   2.542  1.00 98.14           H
ATOM   3778  SD  MET A 279       4.547  -4.257   3.240  1.00 98.14           S
ATOM   3779  CE  MET A 279       4.162  -5.412   4.569  1.00 98.14           C
ATOM   3780  HE1 MET A 279       3.312  -5.036   5.139  1.00 98.14           H
ATOM   3781  HE2 MET A 279       3.943  -6.388   4.137  1.00 98.14           H
ATOM   3782  HE3 MET A 279       5.032  -5.512   5.218  1.00 98.14           H
ATOM   3783  N   THR A 280       3.006  -7.337  -2.013  1.00 98.48           N
ATOM   3784  H   THR A 280       2.644  -6.458  -2.355  1.00 98.48           H
ATOM   3785  CA  THR A 280       3.384  -8.361  -2.993  1.00 98.48           C
ATOM   3786  HA  THR A 280       3.468  -9.320  -2.482  1.00 98.48           H
ATOM   3787  C   THR A 280       4.770  -8.050  -3.550  1.00 98.48           C
ATOM   3788  CB  THR A 280       2.322  -8.527  -4.090  1.00 98.48           C
ATOM   3789  HB  THR A 280       2.648  -9.323  -4.759  1.00 98.48           H
ATOM   3790  O   THR A 280       4.930  -7.800  -4.746  1.00 98.48           O
ATOM   3791  CG2 THR A 280       0.949  -8.903  -3.534  1.00 98.48           C
ATOM   3792 HG21 THR A 280       0.222  -8.977  -4.343  1.00 98.48           H
ATOM   3793 HG22 THR A 280       1.014  -9.857  -3.012  1.00 98.48           H
ATOM   3794 HG23 THR A 280       0.602  -8.138  -2.839  1.00 98.48           H
ATOM   3795  OG1 THR A 280       2.176  -7.348  -4.850  1.00 98.48           O
ATOM   3796  HG1 THR A 280       3.075  -7.050  -5.006  1.00 98.48           H
ATOM   3797  N   MET A 281       5.732  -7.961  -2.640  1.00 97.42           N
ATOM   3798  H   MET A 281       5.523  -8.244  -1.694  1.00 97.42           H
ATOM   3799  CA  MET A 281       7.121  -7.569  -2.862  1.00 97.42           C
ATOM   3800  HA  MET A 281       7.428  -7.832  -3.874  1.00 97.42           H
ATOM   3801  C   MET A 281       8.012  -8.331  -1.884  1.00 97.42           C
ATOM   3802  CB  MET A 281       7.277  -6.051  -2.670  1.00 97.42           C
ATOM   3803  HB2 MET A 281       6.566  -5.546  -3.324  1.00 97.42           H
ATOM   3804  HB3 MET A 281       8.288  -5.769  -2.961  1.00 97.42           H
ATOM   3805  O   MET A 281       7.509  -8.819  -0.870  1.00 97.42           O
ATOM   3806  CG  MET A 281       7.061  -5.557  -1.234  1.00 97.42           C
ATOM   3807  HG2 MET A 281       7.870  -5.947  -0.617  1.00 97.42           H
ATOM   3808  HG3 MET A 281       6.123  -5.956  -0.846  1.00 97.42           H
ATOM   3809  SD  MET A 281       7.051  -3.749  -1.035  1.00 97.42           S
ATOM   3810  CE  MET A 281       5.337  -3.360  -1.412  1.00 97.42           C
ATOM   3811  HE1 MET A 281       5.195  -3.442  -2.490  1.00 97.42           H
ATOM   3812  HE2 MET A 281       5.127  -2.340  -1.089  1.00 97.42           H
ATOM   3813  HE3 MET A 281       4.679  -4.047  -0.880  1.00 97.42           H
ATOM   3814  N   ASP A 282       9.303  -8.408  -2.192  1.00 95.50           N
ATOM   3815  H   ASP A 282       9.622  -8.002  -3.060  1.00 95.50           H
ATOM   3816  CA  ASP A 282      10.332  -8.998  -1.331  1.00 95.50           C
ATOM   3817  HA  ASP A 282      11.185  -9.215  -1.974  1.00 95.50           H
ATOM   3818  C   ASP A 282       9.912 -10.355  -0.731  1.00 95.50           C
ATOM   3819  CB  ASP A 282      10.805  -7.966  -0.293  1.00 95.50           C
ATOM   3820  HB2 ASP A 282       9.983  -7.731   0.383  1.00 95.50           H
ATOM   3821  HB3 ASP A 282      11.618  -8.397   0.293  1.00 95.50           H
ATOM   3822  O   ASP A 282      10.067 -10.624   0.465  1.00 95.50           O
ATOM   3823  CG  ASP A 282      11.315  -6.683  -0.957  1.00 95.50           C
ATOM   3824  OD1 ASP A 282      12.137  -6.804  -1.898  1.00 95.50           O
ATOM   3825  OD2 ASP A 282      10.863  -5.594  -0.549  1.00 95.50           O
ATOM   3826  N   PHE A 283       9.372 -11.238  -1.577  1.00 95.53           N
ATOM   3827  H   PHE A 283       9.398 -10.994  -2.556  1.00 95.53           H
ATOM   3828  CA  PHE A 283       8.941 -12.587  -1.185  1.00 95.53           C
ATOM   3829  HA  PHE A 283       8.222 -12.493  -0.370  1.00 95.53           H
ATOM   3830  C   PHE A 283      10.105 -13.448  -0.669  1.00 95.53           C
ATOM   3831  CB  PHE A 283       8.275 -13.274  -2.385  1.00 95.53           C
ATOM   3832  HB2 PHE A 283       8.981 -13.310  -3.214  1.00 95.53           H
ATOM   3833  HB3 PHE A 283       8.051 -14.303  -2.103  1.00 95.53           H
ATOM   3834  O   PHE A 283       9.903 -14.457   0.018  1.00 95.53           O
ATOM   3835  CG  PHE A 283       6.972 -12.659  -2.849  1.00 95.53           C
ATOM   3836  CD1 PHE A 283       5.872 -12.636  -1.979  1.00 95.53           C
ATOM   3837  HD1 PHE A 283       6.010 -12.953  -0.955  1.00 95.53           H
ATOM   3838  CD2 PHE A 283       6.839 -12.135  -4.148  1.00 95.53           C
ATOM   3839  HD2 PHE A 283       7.699 -12.100  -4.800  1.00 95.53           H
ATOM   3840  CE1 PHE A 283       4.625 -12.158  -2.414  1.00 95.53           C
ATOM   3841  HE1 PHE A 283       3.793 -12.133  -1.727  1.00 95.53           H
ATOM   3842  CE2 PHE A 283       5.597 -11.633  -4.580  1.00 95.53           C
ATOM   3843  HE2 PHE A 283       5.510 -11.207  -5.569  1.00 95.53           H
ATOM   3844  CZ  PHE A 283       4.483 -11.672  -3.723  1.00 95.53           C
ATOM   3845  HZ  PHE A 283       3.526 -11.302  -4.060  1.00 95.53           H
ATOM   3846  N   GLY A 284      11.331 -13.061  -1.012  1.00 93.47           N
ATOM   3847  H   GLY A 284      11.362 -12.363  -1.741  1.00 93.47           H
ATOM   3848  CA  GLY A 284      12.560 -13.779  -0.746  1.00 93.47           C
ATOM   3849  HA2 GLY A 284      12.479 -14.303   0.207  1.00 93.47           H
ATOM   3850  HA3 GLY A 284      13.376 -13.060  -0.690  1.00 93.47           H
ATOM   3851  C   GLY A 284      12.862 -14.778  -1.857  1.00 93.47           C
ATOM   3852  O   GLY A 284      12.181 -14.855  -2.871  1.00 93.47           O
ATOM   3853  N   ARG A 285      13.889 -15.610  -1.642  1.00 92.95           N
ATOM   3854  H   ARG A 285      14.413 -15.465  -0.790  1.00 92.95           H
ATOM   3855  CA  ARG A 285      14.406 -16.555  -2.650  1.00 92.95           C
ATOM   3856  HA  ARG A 285      15.013 -15.988  -3.356  1.00 92.95           H
ATOM   3857  C   ARG A 285      13.297 -17.230  -3.471  1.00 92.95           C
ATOM   3858  CB  ARG A 285      15.264 -17.615  -1.944  1.00 92.95           C
ATOM   3859  HB2 ARG A 285      14.655 -18.118  -1.193  1.00 92.95           H
ATOM   3860  HB3 ARG A 285      16.098 -17.122  -1.445  1.00 92.95           H
ATOM   3861  O   ARG A 285      12.399 -17.848  -2.888  1.00 92.95           O
ATOM   3862  CG  ARG A 285      15.808 -18.657  -2.930  1.00 92.95           C
ATOM   3863  HG2 ARG A 285      16.437 -18.165  -3.672  1.00 92.95           H
ATOM   3864  HG3 ARG A 285      14.983 -19.153  -3.440  1.00 92.95           H
ATOM   3865  CD  ARG A 285      16.610 -19.730  -2.201  1.00 92.95           C
ATOM   3866  HD2 ARG A 285      16.014 -20.109  -1.370  1.00 92.95           H
ATOM   3867  HD3 ARG A 285      17.526 -19.282  -1.818  1.00 92.95           H
ATOM   3868  NE  ARG A 285      16.917 -20.835  -3.125  1.00 92.95           N
ATOM   3869  HE  ARG A 285      16.472 -20.777  -4.030  1.00 92.95           H
ATOM   3870  NH1 ARG A 285      18.296 -22.016  -1.732  1.00 92.95           N
ATOM   3871 HH11 ARG A 285      18.148 -21.301  -1.034  1.00 92.95           H
ATOM   3872 HH12 ARG A 285      18.886 -22.814  -1.546  1.00 92.95           H
ATOM   3873  NH2 ARG A 285      17.859 -22.789  -3.787  1.00 92.95           N
ATOM   3874 HH21 ARG A 285      17.383 -22.686  -4.672  1.00 92.95           H
ATOM   3875 HH22 ARG A 285      18.450 -23.589  -3.611  1.00 92.95           H
ATOM   3876  CZ  ARG A 285      17.688 -21.873  -2.877  1.00 92.95           C
ATOM   3877  N   ALA A 286      13.462 -17.247  -4.793  1.00 95.93           N
ATOM   3878  H   ALA A 286      14.152 -16.627  -5.191  1.00 95.93           H
ATOM   3879  CA  ALA A 286      12.571 -17.899  -5.741  1.00 95.93           C
ATOM   3880  HA  ALA A 286      11.602 -17.405  -5.672  1.00 95.93           H
ATOM   3881  C   ALA A 286      12.375 -19.386  -5.411  1.00 95.93           C
ATOM   3882  CB  ALA A 286      13.095 -17.675  -7.165  1.00 95.93           C
ATOM   3883  HB1 ALA A 286      13.080 -16.609  -7.391  1.00 95.93           H
ATOM   3884  HB2 ALA A 286      12.458 -18.184  -7.889  1.00 95.93           H
ATOM   3885  HB3 ALA A 286      14.116 -18.046  -7.258  1.00 95.93           H
ATOM   3886  O   ALA A 286      13.199 -20.261  -5.703  1.00 95.93           O
ATOM   3887  N   THR A 287      11.239 -19.664  -4.781  1.00 96.72           N
ATOM   3888  H   THR A 287      10.648 -18.880  -4.544  1.00 96.72           H
ATOM   3889  CA  THR A 287      10.702 -20.993  -4.494  1.00 96.72           C
ATOM   3890  HA  THR A 287      11.093 -21.702  -5.224  1.00 96.72           H
ATOM   3891  C   THR A 287       9.186 -20.929  -4.635  1.00 96.72           C
ATOM   3892  CB  THR A 287      11.064 -21.483  -3.082  1.00 96.72           C
ATOM   3893  HB  THR A 287      10.694 -22.503  -2.983  1.00 96.72           H
ATOM   3894  O   THR A 287       8.593 -19.866  -4.457  1.00 96.72           O
ATOM   3895  CG2 THR A 287      12.563 -21.497  -2.781  1.00 96.72           C
ATOM   3896 HG21 THR A 287      12.955 -20.480  -2.769  1.00 96.72           H
ATOM   3897 HG22 THR A 287      12.727 -21.954  -1.805  1.00 96.72           H
ATOM   3898 HG23 THR A 287      13.082 -22.076  -3.545  1.00 96.72           H
ATOM   3899  OG1 THR A 287      10.442 -20.705  -2.092  1.00 96.72           O
ATOM   3900  HG1 THR A 287      10.858 -19.841  -2.078  1.00 96.72           H
ATOM   3901  N   THR A 288       8.532 -22.059  -4.906  1.00 96.83           N
ATOM   3902  H   THR A 288       9.029 -22.930  -5.026  1.00 96.83           H
ATOM   3903  CA  THR A 288       7.064 -22.103  -5.016  1.00 96.83           C
ATOM   3904  HA  THR A 288       6.742 -21.360  -5.746  1.00 96.83           H
ATOM   3905  C   THR A 288       6.351 -21.760  -3.705  1.00 96.83           C
ATOM   3906  CB  THR A 288       6.597 -23.480  -5.502  1.00 96.83           C
ATOM   3907  HB  THR A 288       5.510 -23.542  -5.445  1.00 96.83           H
ATOM   3908  O   THR A 288       5.208 -21.323  -3.736  1.00 96.83           O
ATOM   3909  CG2 THR A 288       7.025 -23.741  -6.944  1.00 96.83           C
ATOM   3910 HG21 THR A 288       6.673 -22.931  -7.582  1.00 96.83           H
ATOM   3911 HG22 THR A 288       6.577 -24.675  -7.282  1.00 96.83           H
ATOM   3912 HG23 THR A 288       8.111 -23.819  -7.009  1.00 96.83           H
ATOM   3913  OG1 THR A 288       7.186 -24.493  -4.709  1.00 96.83           O
ATOM   3914  HG1 THR A 288       6.584 -24.664  -3.981  1.00 96.83           H
ATOM   3915  N   ALA A 289       7.017 -21.906  -2.555  1.00 96.53           N
ATOM   3916  H   ALA A 289       7.963 -22.257  -2.575  1.00 96.53           H
ATOM   3917  CA  ALA A 289       6.483 -21.463  -1.267  1.00 96.53           C
ATOM   3918  HA  ALA A 289       5.466 -21.836  -1.150  1.00 96.53           H
ATOM   3919  C   ALA A 289       6.431 -19.928  -1.146  1.00 96.53           C
ATOM   3920  CB  ALA A 289       7.348 -22.073  -0.160  1.00 96.53           C
ATOM   3921  HB1 ALA A 289       8.375 -21.715  -0.244  1.00 96.53           H
ATOM   3922  HB2 ALA A 289       6.946 -21.777   0.808  1.00 96.53           H
ATOM   3923  HB3 ALA A 289       7.322 -23.161  -0.231  1.00 96.53           H
ATOM   3924  O   ALA A 289       5.563 -19.394  -0.460  1.00 96.53           O
ATOM   3925  N   ASN A 290       7.322 -19.216  -1.842  1.00 96.29           N
ATOM   3926  H   ASN A 290       7.990 -19.707  -2.418  1.00 96.29           H
ATOM   3927  CA  ASN A 290       7.430 -17.761  -1.756  1.00 96.29           C
ATOM   3928  HA  ASN A 290       6.980 -17.421  -0.824  1.00 96.29           H
ATOM   3929  C   ASN A 290       6.676 -17.053  -2.888  1.00 96.29           C
ATOM   3930  CB  ASN A 290       8.918 -17.376  -1.724  1.00 96.29           C
ATOM   3931  HB2 ASN A 290       9.008 -16.295  -1.827  1.00 96.29           H
ATOM   3932  HB3 ASN A 290       9.442 -17.828  -2.567  1.00 96.29           H
ATOM   3933  O   ASN A 290       5.894 -16.143  -2.625  1.00 96.29           O
ATOM   3934  CG  ASN A 290       9.621 -17.750  -0.432  1.00 96.29           C
ATOM   3935  ND2 ASN A 290      10.922 -17.608  -0.406  1.00 96.29           N
ATOM   3936 HD21 ASN A 290      11.324 -17.606   0.521  1.00 96.29           H
ATOM   3937 HD22 ASN A 290      11.370 -17.178  -1.203  1.00 96.29           H
ATOM   3938  OD1 ASN A 290       9.052 -18.207   0.545  1.00 96.29           O
ATOM   3939  N   CYS A 291       6.865 -17.488  -4.136  1.00 97.72           N
ATOM   3940  H   CYS A 291       7.471 -18.282  -4.284  1.00 97.72           H
ATOM   3941  CA  CYS A 291       6.376 -16.789  -5.326  1.00 97.72           C
ATOM   3942  HA  CYS A 291       5.539 -16.146  -5.054  1.00 97.72           H
ATOM   3943  C   CYS A 291       5.895 -17.761  -6.424  1.00 97.72           C
ATOM   3944  CB  CYS A 291       7.468 -15.830  -5.805  1.00 97.72           C
ATOM   3945  HB2 CYS A 291       7.055 -15.161  -6.560  1.00 97.72           H
ATOM   3946  HB3 CYS A 291       7.778 -15.208  -4.966  1.00 97.72           H
ATOM   3947  O   CYS A 291       6.038 -18.982  -6.315  1.00 97.72           O
ATOM   3948  SG  CYS A 291       8.932 -16.623  -6.498  1.00 97.72           S
ATOM   3949  N   VAL A 292       5.296 -17.233  -7.494  1.00 98.32           N
ATOM   3950  H   VAL A 292       5.230 -16.226  -7.545  1.00 98.32           H
ATOM   3951  CA  VAL A 292       5.056 -17.976  -8.742  1.00 98.32           C
ATOM   3952  HA  VAL A 292       4.796 -19.008  -8.507  1.00 98.32           H
ATOM   3953  C   VAL A 292       6.351 -17.974  -9.550  1.00 98.32           C
ATOM   3954  CB  VAL A 292       3.897 -17.366  -9.556  1.00 98.32           C
ATOM   3955  HB  VAL A 292       4.105 -16.316  -9.757  1.00 98.32           H
ATOM   3956  O   VAL A 292       6.926 -16.915  -9.785  1.00 98.32           O
ATOM   3957  CG1 VAL A 292       3.705 -18.092 -10.897  1.00 98.32           C
ATOM   3958 HG11 VAL A 292       4.562 -17.916 -11.546  1.00 98.32           H
ATOM   3959 HG12 VAL A 292       2.817 -17.709 -11.400  1.00 98.32           H
ATOM   3960 HG13 VAL A 292       3.587 -19.163 -10.732  1.00 98.32           H
ATOM   3961  CG2 VAL A 292       2.573 -17.467  -8.788  1.00 98.32           C
ATOM   3962 HG21 VAL A 292       1.791 -16.935  -9.329  1.00 98.32           H
ATOM   3963 HG22 VAL A 292       2.668 -17.022  -7.798  1.00 98.32           H
ATOM   3964 HG23 VAL A 292       2.275 -18.511  -8.685  1.00 98.32           H
ATOM   3965  N   LEU A 293       6.819 -19.147  -9.979  1.00 97.46           N
ATOM   3966  H   LEU A 293       6.288 -19.983  -9.784  1.00 97.46           H
ATOM   3967  CA  LEU A 293       8.102 -19.277 -10.672  1.00 97.46           C
ATOM   3968  HA  LEU A 293       8.746 -18.452 -10.366  1.00 97.46           H
ATOM   3969  C   LEU A 293       7.975 -19.180 -12.194  1.00 97.46           C
ATOM   3970  CB  LEU A 293       8.797 -20.593 -10.279  1.00 97.46           C
ATOM   3971  HB2 LEU A 293       8.146 -21.424 -10.553  1.00 97.46           H
ATOM   3972  HB3 LEU A 293       9.712 -20.681 -10.864  1.00 97.46           H
ATOM   3973  O   LEU A 293       7.122 -19.827 -12.801  1.00 97.46           O
ATOM   3974  CG  LEU A 293       9.164 -20.719  -8.792  1.00 97.46           C
ATOM   3975  HG  LEU A 293       8.260 -20.702  -8.182  1.00 97.46           H
ATOM   3976  CD1 LEU A 293       9.886 -22.048  -8.563  1.00 97.46           C
ATOM   3977 HD11 LEU A 293       9.251 -22.870  -8.893  1.00 97.46           H
ATOM   3978 HD12 LEU A 293      10.816 -22.065  -9.131  1.00 97.46           H
ATOM   3979 HD13 LEU A 293      10.109 -22.167  -7.502  1.00 97.46           H
ATOM   3980  CD2 LEU A 293      10.099 -19.604  -8.342  1.00 97.46           C
ATOM   3981 HD21 LEU A 293      10.987 -19.583  -8.975  1.00 97.46           H
ATOM   3982 HD22 LEU A 293       9.595 -18.639  -8.403  1.00 97.46           H
ATOM   3983 HD23 LEU A 293      10.385 -19.764  -7.302  1.00 97.46           H
ATOM   3984  N   SER A 294       8.933 -18.485 -12.805  1.00 95.44           N
ATOM   3985  H   SER A 294       9.562 -17.953 -12.221  1.00 95.44           H
ATOM   3986  CA  SER A 294       9.284 -18.605 -14.221  1.00 95.44           C
ATOM   3987  HA  SER A 294       8.686 -19.390 -14.683  1.00 95.44           H
ATOM   3988  C   SER A 294      10.761 -18.991 -14.316  1.00 95.44           C
ATOM   3989  CB  SER A 294       8.974 -17.303 -14.957  1.00 95.44           C
ATOM   3990  HB2 SER A 294       9.588 -16.495 -14.557  1.00 95.44           H
ATOM   3991  HB3 SER A 294       7.923 -17.055 -14.815  1.00 95.44           H
ATOM   3992  O   SER A 294      11.660 -18.170 -14.141  1.00 95.44           O
ATOM   3993  OG  SER A 294       9.227 -17.463 -16.341  1.00 95.44           O
ATOM   3994  HG  SER A 294       8.999 -16.630 -16.760  1.00 95.44           H
ATOM   3995  N   GLY A 295      11.038 -20.285 -14.501  1.00 94.35           N
ATOM   3996  H   GLY A 295      10.265 -20.932 -14.564  1.00 94.35           H
ATOM   3997  CA  GLY A 295      12.401 -20.809 -14.390  1.00 94.35           C
ATOM   3998  HA2 GLY A 295      13.051 -20.269 -15.078  1.00 94.35           H
ATOM   3999  HA3 GLY A 295      12.410 -21.865 -14.659  1.00 94.35           H
ATOM   4000  C   GLY A 295      12.945 -20.671 -12.963  1.00 94.35           C
ATOM   4001  O   GLY A 295      12.439 -21.316 -12.049  1.00 94.35           O
ATOM   4002  N   SER A 296      13.990 -19.859 -12.782  1.00 93.66           N
ATOM   4003  H   SER A 296      14.314 -19.314 -13.568  1.00 93.66           H
ATOM   4004  CA  SER A 296      14.644 -19.611 -11.487  1.00 93.66           C
ATOM   4005  HA  SER A 296      14.275 -20.336 -10.761  1.00 93.66           H
ATOM   4006  C   SER A 296      14.343 -18.232 -10.892  1.00 93.66           C
ATOM   4007  CB  SER A 296      16.157 -19.823 -11.612  1.00 93.66           C
ATOM   4008  HB2 SER A 296      16.622 -19.746 -10.630  1.00 93.66           H
ATOM   4009  HB3 SER A 296      16.346 -20.821 -12.007  1.00 93.66           H
ATOM   4010  O   SER A 296      15.043 -17.821  -9.973  1.00 93.66           O
ATOM   4011  OG  SER A 296      16.726 -18.862 -12.482  1.00 93.66           O
ATOM   4012  HG  SER A 296      16.681 -18.012 -12.038  1.00 93.66           H
ATOM   4013  N   THR A 297      13.370 -17.502 -11.439  1.00 95.97           N
ATOM   4014  H   THR A 297      12.845 -17.872 -12.218  1.00 95.97           H
ATOM   4015  CA  THR A 297      12.972 -16.167 -10.970  1.00 95.97           C
ATOM   4016  HA  THR A 297      13.527 -15.914 -10.066  1.00 95.97           H
ATOM   4017  C   THR A 297      11.498 -16.143 -10.594  1.00 95.97           C
ATOM   4018  CB  THR A 297      13.272 -15.078 -12.015  1.00 95.97           C
ATOM   4019  HB  THR A 297      12.931 -14.113 -11.642  1.00 95.97           H
ATOM   4020  O   THR A 297      10.717 -16.985 -11.052  1.00 95.97           O
ATOM   4021  CG2 THR A 297      14.767 -14.982 -12.323  1.00 95.97           C
ATOM   4022 HG21 THR A 297      15.114 -15.894 -12.809  1.00 95.97           H
ATOM   4023 HG22 THR A 297      14.939 -14.133 -12.984  1.00 95.97           H
ATOM   4024 HG23 THR A 297      15.318 -14.825 -11.396  1.00 95.97           H
ATOM   4025  OG1 THR A 297      12.625 -15.352 -13.238  1.00 95.97           O
ATOM   4026  HG1 THR A 297      11.684 -15.212 -13.106  1.00 95.97           H
ATOM   4027  N   CYS A 298      11.107 -15.164  -9.785  1.00 97.74           N
ATOM   4028  H   CYS A 298      11.776 -14.475  -9.472  1.00 97.74           H
ATOM   4029  CA  CYS A 298       9.708 -14.912  -9.477  1.00 97.74           C
ATOM   4030  HA  CYS A 298       9.192 -15.864  -9.352  1.00 97.74           H
ATOM   4031  C   CYS A 298       9.038 -14.140 -10.623  1.00 97.74           C
ATOM   4032  CB  CYS A 298       9.622 -14.156  -8.153  1.00 97.74           C
ATOM   4033  HB2 CYS A 298      10.203 -13.239  -8.251  1.00 97.74           H
ATOM   4034  HB3 CYS A 298       8.586 -13.870  -7.968  1.00 97.74           H
ATOM   4035  O   CYS A 298       9.560 -13.142 -11.113  1.00 97.74           O
ATOM   4036  SG  CYS A 298      10.228 -15.073  -6.710  1.00 97.74           S
ATOM   4037  N   GLU A 299       7.865 -14.596 -11.054  1.00 97.67           N
ATOM   4038  H   GLU A 299       7.489 -15.422 -10.611  1.00 97.67           H
ATOM   4039  CA  GLU A 299       6.992 -13.864 -11.972  1.00 97.67           C
ATOM   4040  HA  GLU A 299       7.596 -13.221 -12.612  1.00 97.67           H
ATOM   4041  C   GLU A 299       6.061 -12.976 -11.140  1.00 97.67           C
ATOM   4042  CB  GLU A 299       6.250 -14.864 -12.872  1.00 97.67           C
ATOM   4043  HB2 GLU A 299       6.986 -15.544 -13.301  1.00 97.67           H
ATOM   4044  HB3 GLU A 299       5.541 -15.449 -12.285  1.00 97.67           H
ATOM   4045  O   GLU A 299       5.076 -13.452 -10.564  1.00 97.67           O
ATOM   4046  CG  GLU A 299       5.520 -14.149 -14.017  1.00 97.67           C
ATOM   4047  HG2 GLU A 299       4.739 -13.517 -13.595  1.00 97.67           H
ATOM   4048  HG3 GLU A 299       6.232 -13.510 -14.539  1.00 97.67           H
ATOM   4049  CD  GLU A 299       4.892 -15.112 -15.035  1.00 97.67           C
ATOM   4050  OE1 GLU A 299       4.121 -14.662 -15.909  1.00 97.67           O
ATOM   4051  OE2 GLU A 299       5.064 -16.352 -14.969  1.00 97.67           O
ATOM   4052  N   MET A 300       6.409 -11.696 -10.998  1.00 98.49           N
ATOM   4053  H   MET A 300       7.215 -11.351 -11.499  1.00 98.49           H
ATOM   4054  CA  MET A 300       5.856 -10.856  -9.933  1.00 98.49           C
ATOM   4055  HA  MET A 300       5.928 -11.411  -8.997  1.00 98.49           H
ATOM   4056  C   MET A 300       4.371 -10.537 -10.120  1.00 98.49           C
ATOM   4057  CB  MET A 300       6.685  -9.577  -9.768  1.00 98.49           C
ATOM   4058  HB2 MET A 300       6.219  -8.993  -8.975  1.00 98.49           H
ATOM   4059  HB3 MET A 300       6.675  -9.006 -10.696  1.00 98.49           H
ATOM   4060  O   MET A 300       3.616 -10.630  -9.157  1.00 98.49           O
ATOM   4061  CG  MET A 300       8.130  -9.847  -9.341  1.00 98.49           C
ATOM   4062  HG2 MET A 300       8.650  -8.895  -9.236  1.00 98.49           H
ATOM   4063  HG3 MET A 300       8.632 -10.416 -10.123  1.00 98.49           H
ATOM   4064  SD  MET A 300       8.279 -10.757  -7.780  1.00 98.49           S
ATOM   4065  CE  MET A 300       7.832  -9.467  -6.576  1.00 98.49           C
ATOM   4066  HE1 MET A 300       8.488  -8.606  -6.695  1.00 98.49           H
ATOM   4067  HE2 MET A 300       6.794  -9.161  -6.706  1.00 98.49           H
ATOM   4068  HE3 MET A 300       7.966  -9.851  -5.564  1.00 98.49           H
ATOM   4069  N   GLY A 301       3.905 -10.276 -11.345  1.00 98.59           N
ATOM   4070  H   GLY A 301       4.552 -10.230 -12.119  1.00 98.59           H
ATOM   4071  CA  GLY A 301       2.489 -10.015 -11.619  1.00 98.59           C
ATOM   4072  HA2 GLY A 301       2.374  -9.774 -12.676  1.00 98.59           H
ATOM   4073  HA3 GLY A 301       2.156  -9.162 -11.027  1.00 98.59           H
ATOM   4074  C   GLY A 301       1.604 -11.219 -11.291  1.00 98.59           C
ATOM   4075  O   GLY A 301       0.568 -11.079 -10.639  1.00 98.59           O
ATOM   4076  N   LYS A 302       2.043 -12.432 -11.657  1.00 98.61           N
ATOM   4077  H   LYS A 302       2.927 -12.486 -12.143  1.00 98.61           H
ATOM   4078  CA  LYS A 302       1.346 -13.671 -11.268  1.00 98.61           C
ATOM   4079  HA  LYS A 302       0.282 -13.557 -11.476  1.00 98.61           H
ATOM   4080  C   LYS A 302       1.451 -13.954  -9.774  1.00 98.61           C
ATOM   4081  CB  LYS A 302       1.872 -14.879 -12.047  1.00 98.61           C
ATOM   4082  HB2 LYS A 302       2.954 -14.948 -11.938  1.00 98.61           H
ATOM   4083  HB3 LYS A 302       1.425 -15.772 -11.611  1.00 98.61           H
ATOM   4084  O   LYS A 302       0.497 -14.465  -9.195  1.00 98.61           O
ATOM   4085  CG  LYS A 302       1.500 -14.834 -13.531  1.00 98.61           C
ATOM   4086  HG2 LYS A 302       2.090 -14.064 -14.028  1.00 98.61           H
ATOM   4087  HG3 LYS A 302       0.440 -14.606 -13.645  1.00 98.61           H
ATOM   4088  CD  LYS A 302       1.790 -16.205 -14.148  1.00 98.61           C
ATOM   4089  HD2 LYS A 302       1.108 -16.948 -13.736  1.00 98.61           H
ATOM   4090  HD3 LYS A 302       2.805 -16.494 -13.874  1.00 98.61           H
ATOM   4091  CE  LYS A 302       1.636 -16.159 -15.671  1.00 98.61           C
ATOM   4092  HE2 LYS A 302       1.749 -15.122 -15.987  1.00 98.61           H
ATOM   4093  HE3 LYS A 302       0.643 -16.509 -15.955  1.00 98.61           H
ATOM   4094  NZ  LYS A 302       2.708 -16.950 -16.312  1.00 98.61           N
ATOM   4095  HZ1 LYS A 302       3.570 -16.502 -16.038  1.00 98.61           H
ATOM   4096  HZ2 LYS A 302       2.773 -17.895 -15.962  1.00 98.61           H
ATOM   4097  HZ3 LYS A 302       2.689 -16.879 -17.319  1.00 98.61           H
ATOM   4098  N   SER A 303       2.574 -13.614  -9.147  1.00 98.77           N
ATOM   4099  H   SER A 303       3.327 -13.221  -9.695  1.00 98.77           H
ATOM   4100  CA  SER A 303       2.767 -13.769  -7.702  1.00 98.77           C
ATOM   4101  HA  SER A 303       2.537 -14.798  -7.425  1.00 98.77           H
ATOM   4102  C   SER A 303       1.816 -12.870  -6.911  1.00 98.77           C
ATOM   4103  CB  SER A 303       4.223 -13.498  -7.316  1.00 98.77           C
ATOM   4104  HB2 SER A 303       4.494 -12.470  -7.557  1.00 98.77           H
ATOM   4105  HB3 SER A 303       4.347 -13.648  -6.244  1.00 98.77           H
ATOM   4106  O   SER A 303       1.180 -13.346  -5.972  1.00 98.77           O
ATOM   4107  OG  SER A 303       5.068 -14.395  -8.011  1.00 98.77           O
ATOM   4108  HG  SER A 303       5.151 -14.079  -8.913  1.00 98.77           H
ATOM   4109  N   SER A 304       1.625 -11.616  -7.339  1.00 98.77           N
ATOM   4110  H   SER A 304       2.227 -11.241  -8.058  1.00 98.77           H
ATOM   4111  CA  SER A 304       0.622 -10.716  -6.761  1.00 98.77           C
ATOM   4112  HA  SER A 304       0.844 -10.590  -5.701  1.00 98.77           H
ATOM   4113  C   SER A 304      -0.791 -11.291  -6.872  1.00 98.77           C
ATOM   4114  CB  SER A 304       0.656  -9.344  -7.447  1.00 98.77           C
ATOM   4115  HB2 SER A 304      -0.122  -8.706  -7.027  1.00 98.77           H
ATOM   4116  HB3 SER A 304       0.464  -9.474  -8.512  1.00 98.77           H
ATOM   4117  O   SER A 304      -1.524 -11.313  -5.886  1.00 98.77           O
ATOM   4118  OG  SER A 304       1.906  -8.707  -7.293  1.00 98.77           O
ATOM   4119  HG  SER A 304       1.919  -8.230  -6.459  1.00 98.77           H
ATOM   4120  N   ILE A 305      -1.167 -11.816  -8.044  1.00 98.80           N
ATOM   4121  H   ILE A 305      -0.526 -11.753  -8.822  1.00 98.80           H
ATOM   4122  CA  ILE A 305      -2.478 -12.454  -8.254  1.00 98.80           C
ATOM   4123  HA  ILE A 305      -3.259 -11.749  -7.971  1.00 98.80           H
ATOM   4124  C   ILE A 305      -2.646 -13.683  -7.354  1.00 98.80           C
ATOM   4125  CB  ILE A 305      -2.665 -12.813  -9.745  1.00 98.80           C
ATOM   4126  HB  ILE A 305      -1.790 -13.367 -10.084  1.00 98.80           H
ATOM   4127  O   ILE A 305      -3.682 -13.841  -6.711  1.00 98.80           O
ATOM   4128  CG1 ILE A 305      -2.783 -11.518 -10.578  1.00 98.80           C
ATOM   4129 HG12 ILE A 305      -1.984 -10.829 -10.306  1.00 98.80           H
ATOM   4130 HG13 ILE A 305      -3.726 -11.024 -10.344  1.00 98.80           H
ATOM   4131  CG2 ILE A 305      -3.903 -13.708  -9.941  1.00 98.80           C
ATOM   4132 HG21 ILE A 305      -4.765 -13.246  -9.459  1.00 98.80           H
ATOM   4133 HG22 ILE A 305      -4.117 -13.863 -10.998  1.00 98.80           H
ATOM   4134 HG23 ILE A 305      -3.740 -14.690  -9.495  1.00 98.80           H
ATOM   4135  CD1 ILE A 305      -2.686 -11.747 -12.090  1.00 98.80           C
ATOM   4136 HD11 ILE A 305      -1.766 -12.282 -12.326  1.00 98.80           H
ATOM   4137 HD12 ILE A 305      -3.543 -12.312 -12.456  1.00 98.80           H
ATOM   4138 HD13 ILE A 305      -2.674 -10.779 -12.591  1.00 98.80           H
ATOM   4139  N   GLN A 306      -1.629 -14.541  -7.268  1.00 98.75           N
ATOM   4140  H   GLN A 306      -0.802 -14.381  -7.826  1.00 98.75           H
ATOM   4141  CA  GLN A 306      -1.691 -15.734  -6.431  1.00 98.75           C
ATOM   4142  HA  GLN A 306      -2.558 -16.316  -6.744  1.00 98.75           H
ATOM   4143  C   GLN A 306      -1.882 -15.367  -4.951  1.00 98.75           C
ATOM   4144  CB  GLN A 306      -0.439 -16.587  -6.666  1.00 98.75           C
ATOM   4145  HB2 GLN A 306       0.436 -16.020  -6.349  1.00 98.75           H
ATOM   4146  HB3 GLN A 306      -0.337 -16.798  -7.730  1.00 98.75           H
ATOM   4147  O   GLN A 306      -2.733 -15.966  -4.291  1.00 98.75           O
ATOM   4148  CG  GLN A 306      -0.493 -17.914  -5.895  1.00 98.75           C
ATOM   4149  HG2 GLN A 306       0.481 -18.403  -5.940  1.00 98.75           H
ATOM   4150  HG3 GLN A 306      -0.735 -17.713  -4.851  1.00 98.75           H
ATOM   4151  CD  GLN A 306      -1.544 -18.872  -6.431  1.00 98.75           C
ATOM   4152  NE2 GLN A 306      -2.495 -19.291  -5.630  1.00 98.75           N
ATOM   4153 HE21 GLN A 306      -2.553 -18.999  -4.665  1.00 98.75           H
ATOM   4154 HE22 GLN A 306      -3.241 -19.829  -6.048  1.00 98.75           H
ATOM   4155  OE1 GLN A 306      -1.529 -19.255  -7.589  1.00 98.75           O
ATOM   4156  N   ALA A 307      -1.182 -14.342  -4.449  1.00 98.78           N
ATOM   4157  H   ALA A 307      -0.497 -13.886  -5.033  1.00 98.78           H
ATOM   4158  CA  ALA A 307      -1.357 -13.851  -3.081  1.00 98.78           C
ATOM   4159  HA  ALA A 307      -1.129 -14.663  -2.390  1.00 98.78           H
ATOM   4160  C   ALA A 307      -2.804 -13.396  -2.805  1.00 98.78           C
ATOM   4161  CB  ALA A 307      -0.355 -12.719  -2.834  1.00 98.78           C
ATOM   4162  HB1 ALA A 307      -0.586 -11.861  -3.465  1.00 98.78           H
ATOM   4163  HB2 ALA A 307      -0.413 -12.423  -1.786  1.00 98.78           H
ATOM   4164  HB3 ALA A 307       0.658 -13.060  -3.045  1.00 98.78           H
ATOM   4165  O   ALA A 307      -3.369 -13.741  -1.765  1.00 98.78           O
ATOM   4166  N   VAL A 308      -3.438 -12.701  -3.760  1.00 98.75           N
ATOM   4167  H   VAL A 308      -2.916 -12.438  -4.584  1.00 98.75           H
ATOM   4168  CA  VAL A 308      -4.865 -12.339  -3.682  1.00 98.75           C
ATOM   4169  HA  VAL A 308      -5.029 -11.758  -2.775  1.00 98.75           H
ATOM   4170  C   VAL A 308      -5.731 -13.594  -3.571  1.00 98.75           C
ATOM   4171  CB  VAL A 308      -5.301 -11.481  -4.886  1.00 98.75           C
ATOM   4172  HB  VAL A 308      -5.048 -11.994  -5.814  1.00 98.75           H
ATOM   4173  O   VAL A 308      -6.492 -13.723  -2.614  1.00 98.75           O
ATOM   4174  CG1 VAL A 308      -6.809 -11.226  -4.899  1.00 98.75           C
ATOM   4175 HG11 VAL A 308      -7.116 -10.689  -4.001  1.00 98.75           H
ATOM   4176 HG12 VAL A 308      -7.058 -10.640  -5.783  1.00 98.75           H
ATOM   4177 HG13 VAL A 308      -7.361 -12.163  -4.965  1.00 98.75           H
ATOM   4178  CG2 VAL A 308      -4.605 -10.116  -4.891  1.00 98.75           C
ATOM   4179 HG21 VAL A 308      -3.522 -10.243  -4.886  1.00 98.75           H
ATOM   4180 HG22 VAL A 308      -4.882  -9.560  -5.787  1.00 98.75           H
ATOM   4181 HG23 VAL A 308      -4.885  -9.541  -4.009  1.00 98.75           H
ATOM   4182  N   THR A 309      -5.579 -14.553  -4.490  1.00 98.44           N
ATOM   4183  H   THR A 309      -4.947 -14.386  -5.260  1.00 98.44           H
ATOM   4184  CA  THR A 309      -6.414 -15.770  -4.493  1.00 98.44           C
ATOM   4185  HA  THR A 309      -7.458 -15.459  -4.509  1.00 98.44           H
ATOM   4186  C   THR A 309      -6.221 -16.626  -3.237  1.00 98.44           C
ATOM   4187  CB  THR A 309      -6.173 -16.633  -5.737  1.00 98.44           C
ATOM   4188  HB  THR A 309      -6.826 -17.503  -5.676  1.00 98.44           H
ATOM   4189  O   THR A 309      -7.178 -17.222  -2.739  1.00 98.44           O
ATOM   4190  CG2 THR A 309      -6.498 -15.904  -7.038  1.00 98.44           C
ATOM   4191 HG21 THR A 309      -5.872 -15.021  -7.160  1.00 98.44           H
ATOM   4192 HG22 THR A 309      -7.543 -15.596  -7.026  1.00 98.44           H
ATOM   4193 HG23 THR A 309      -6.335 -16.576  -7.881  1.00 98.44           H
ATOM   4194  OG1 THR A 309      -4.844 -17.096  -5.818  1.00 98.44           O
ATOM   4195  HG1 THR A 309      -4.270 -16.515  -5.314  1.00 98.44           H
ATOM   4196  N   ASN A 310      -5.012 -16.646  -2.665  1.00 98.39           N
ATOM   4197  H   ASN A 310      -4.248 -16.174  -3.126  1.00 98.39           H
ATOM   4198  CA  ASN A 310      -4.744 -17.318  -1.395  1.00 98.39           C
ATOM   4199  HA  ASN A 310      -5.149 -18.329  -1.440  1.00 98.39           H
ATOM   4200  C   ASN A 310      -5.442 -16.611  -0.229  1.00 98.39           C
ATOM   4201  CB  ASN A 310      -3.227 -17.409  -1.154  1.00 98.39           C
ATOM   4202  HB2 ASN A 310      -2.755 -16.447  -1.357  1.00 98.39           H
ATOM   4203  HB3 ASN A 310      -3.051 -17.652  -0.106  1.00 98.39           H
ATOM   4204  O   ASN A 310      -5.994 -17.283   0.644  1.00 98.39           O
ATOM   4205  CG  ASN A 310      -2.534 -18.476  -1.979  1.00 98.39           C
ATOM   4206  ND2 ASN A 310      -1.282 -18.726  -1.698  1.00 98.39           N
ATOM   4207 HD21 ASN A 310      -0.755 -19.315  -2.328  1.00 98.39           H
ATOM   4208 HD22 ASN A 310      -0.774 -18.177  -1.019  1.00 98.39           H
ATOM   4209  OD1 ASN A 310      -3.107 -19.130  -2.837  1.00 98.39           O
ATOM   4210  N   LEU A 311      -5.469 -15.274  -0.209  1.00 98.40           N
ATOM   4211  H   LEU A 311      -4.995 -14.765  -0.941  1.00 98.40           H
ATOM   4212  CA  LEU A 311      -6.196 -14.514   0.810  1.00 98.40           C
ATOM   4213  HA  LEU A 311      -5.863 -14.871   1.785  1.00 98.40           H
ATOM   4214  C   LEU A 311      -7.713 -14.761   0.718  1.00 98.40           C
ATOM   4215  CB  LEU A 311      -5.846 -13.019   0.675  1.00 98.40           C
ATOM   4216  HB2 LEU A 311      -6.295 -12.640  -0.243  1.00 98.40           H
ATOM   4217  HB3 LEU A 311      -4.765 -12.901   0.590  1.00 98.40           H
ATOM   4218  O   LEU A 311      -8.365 -14.970   1.747  1.00 98.40           O
ATOM   4219  CG  LEU A 311      -6.347 -12.185   1.867  1.00 98.40           C
ATOM   4220  HG  LEU A 311      -7.359 -12.493   2.129  1.00 98.40           H
ATOM   4221  CD1 LEU A 311      -5.450 -12.345   3.094  1.00 98.40           C
ATOM   4222 HD11 LEU A 311      -5.915 -11.855   3.950  1.00 98.40           H
ATOM   4223 HD12 LEU A 311      -4.477 -11.892   2.903  1.00 98.40           H
ATOM   4224 HD13 LEU A 311      -5.286 -13.398   3.321  1.00 98.40           H
ATOM   4225  CD2 LEU A 311      -6.394 -10.701   1.527  1.00 98.40           C
ATOM   4226 HD21 LEU A 311      -5.395 -10.318   1.315  1.00 98.40           H
ATOM   4227 HD22 LEU A 311      -6.833 -10.143   2.353  1.00 98.40           H
ATOM   4228 HD23 LEU A 311      -7.007 -10.562   0.636  1.00 98.40           H
ATOM   4229  N   GLU A 312      -8.264 -14.797  -0.500  1.00 98.15           N
ATOM   4230  H   GLU A 312      -7.680 -14.568  -1.291  1.00 98.15           H
ATOM   4231  CA  GLU A 312      -9.664 -15.162  -0.756  1.00 98.15           C
ATOM   4232  HA  GLU A 312     -10.322 -14.465  -0.236  1.00 98.15           H
ATOM   4233  C   GLU A 312      -9.973 -16.575  -0.252  1.00 98.15           C
ATOM   4234  CB  GLU A 312      -9.993 -15.105  -2.255  1.00 98.15           C
ATOM   4235  HB2 GLU A 312      -9.311 -15.755  -2.804  1.00 98.15           H
ATOM   4236  HB3 GLU A 312     -11.003 -15.491  -2.391  1.00 98.15           H
ATOM   4237  O   GLU A 312     -10.948 -16.774   0.468  1.00 98.15           O
ATOM   4238  CG  GLU A 312      -9.933 -13.703  -2.866  1.00 98.15           C
ATOM   4239  HG2 GLU A 312      -8.932 -13.286  -2.758  1.00 98.15           H
ATOM   4240  HG3 GLU A 312     -10.626 -13.044  -2.344  1.00 98.15           H
ATOM   4241  CD  GLU A 312     -10.333 -13.747  -4.339  1.00 98.15           C
ATOM   4242  OE1 GLU A 312     -11.552 -13.897  -4.590  1.00 98.15           O
ATOM   4243  OE2 GLU A 312      -9.434 -13.613  -5.201  1.00 98.15           O
ATOM   4244  N   HIS A 313      -9.128 -17.556  -0.576  1.00 97.83           N
ATOM   4245  H   HIS A 313      -8.362 -17.342  -1.198  1.00 97.83           H
ATOM   4246  CA  HIS A 313      -9.311 -18.942  -0.149  1.00 97.83           C
ATOM   4247  HA  HIS A 313     -10.299 -19.279  -0.460  1.00 97.83           H
ATOM   4248  C   HIS A 313      -9.238 -19.090   1.378  1.00 97.83           C
ATOM   4249  CB  HIS A 313      -8.258 -19.813  -0.847  1.00 97.83           C
ATOM   4250  HB2 HIS A 313      -8.443 -19.809  -1.921  1.00 97.83           H
ATOM   4251  HB3 HIS A 313      -7.267 -19.391  -0.678  1.00 97.83           H
ATOM   4252  O   HIS A 313     -10.149 -19.633   2.004  1.00 97.83           O
ATOM   4253  CG  HIS A 313      -8.257 -21.233  -0.349  1.00 97.83           C
ATOM   4254  CD2 HIS A 313      -9.029 -22.266  -0.807  1.00 97.83           C
ATOM   4255  HD2 HIS A 313      -9.744 -22.210  -1.614  1.00 97.83           H
ATOM   4256  ND1 HIS A 313      -7.500 -21.719   0.690  1.00 97.83           N
ATOM   4257  HD1 HIS A 313      -6.790 -21.210   1.197  1.00 97.83           H
ATOM   4258  CE1 HIS A 313      -7.798 -23.019   0.842  1.00 97.83           C
ATOM   4259  HE1 HIS A 313      -7.326 -23.678   1.556  1.00 97.83           H
ATOM   4260  NE2 HIS A 313      -8.738 -23.400  -0.040  1.00 97.83           N
ATOM   4261  N   THR A 314      -8.166 -18.587   1.992  1.00 97.85           N
ATOM   4262  H   THR A 314      -7.445 -18.168   1.423  1.00 97.85           H
ATOM   4263  CA  THR A 314      -7.872 -18.811   3.414  1.00 97.85           C
ATOM   4264  HA  THR A 314      -8.027 -19.866   3.640  1.00 97.85           H
ATOM   4265  C   THR A 314      -8.803 -18.015   4.325  1.00 97.85           C
ATOM   4266  CB  THR A 314      -6.397 -18.483   3.691  1.00 97.85           C
ATOM   4267  HB  THR A 314      -6.187 -17.452   3.403  1.00 97.85           H
ATOM   4268  O   THR A 314      -9.204 -18.501   5.386  1.00 97.85           O
ATOM   4269  CG2 THR A 314      -5.984 -18.699   5.146  1.00 97.85           C
ATOM   4270 HG21 THR A 314      -6.208 -19.723   5.446  1.00 97.85           H
ATOM   4271 HG22 THR A 314      -6.515 -18.005   5.798  1.00 97.85           H
ATOM   4272 HG23 THR A 314      -4.914 -18.519   5.251  1.00 97.85           H
ATOM   4273  OG1 THR A 314      -5.610 -19.361   2.917  1.00 97.85           O
ATOM   4274  HG1 THR A 314      -4.712 -19.023   2.882  1.00 97.85           H
ATOM   4275  N   TYR A 315      -9.185 -16.799   3.924  1.00 97.63           N
ATOM   4276  H   TYR A 315      -8.833 -16.450   3.044  1.00 97.63           H
ATOM   4277  CA  TYR A 315      -9.980 -15.903   4.760  1.00 97.63           C
ATOM   4278  HA  TYR A 315     -10.192 -16.408   5.703  1.00 97.63           H
ATOM   4279  C   TYR A 315     -11.352 -15.556   4.176  1.00 97.63           C
ATOM   4280  CB  TYR A 315      -9.163 -14.651   5.116  1.00 97.63           C
ATOM   4281  HB2 TYR A 315      -8.924 -14.109   4.201  1.00 97.63           H
ATOM   4282  HB3 TYR A 315      -9.774 -13.989   5.730  1.00 97.63           H
ATOM   4283  O   TYR A 315     -12.108 -14.861   4.847  1.00 97.63           O
ATOM   4284  CG  TYR A 315      -7.882 -14.936   5.877  1.00 97.63           C
ATOM   4285  CD1 TYR A 315      -7.903 -15.128   7.273  1.00 97.63           C
ATOM   4286  HD1 TYR A 315      -8.837 -15.083   7.815  1.00 97.63           H
ATOM   4287  CD2 TYR A 315      -6.663 -15.009   5.181  1.00 97.63           C
ATOM   4288  HD2 TYR A 315      -6.655 -14.899   4.106  1.00 97.63           H
ATOM   4289  CE1 TYR A 315      -6.707 -15.377   7.972  1.00 97.63           C
ATOM   4290  HE1 TYR A 315      -6.707 -15.527   9.042  1.00 97.63           H
ATOM   4291  CE2 TYR A 315      -5.462 -15.251   5.876  1.00 97.63           C
ATOM   4292  HE2 TYR A 315      -4.522 -15.317   5.350  1.00 97.63           H
ATOM   4293  OH  TYR A 315      -4.342 -15.726   7.949  1.00 97.63           O
ATOM   4294  HH  TYR A 315      -4.508 -15.945   8.869  1.00 97.63           H
ATOM   4295  CZ  TYR A 315      -5.484 -15.443   7.274  1.00 97.63           C
ATOM   4296  N   GLY A 316     -11.750 -15.999   2.988  1.00 97.52           N
ATOM   4297  H   GLY A 316     -11.130 -16.550   2.411  1.00 97.52           H
ATOM   4298  CA  GLY A 316     -13.057 -15.635   2.417  1.00 97.52           C
ATOM   4299  HA2 GLY A 316     -13.142 -16.068   1.420  1.00 97.52           H
ATOM   4300  HA3 GLY A 316     -13.854 -16.044   3.038  1.00 97.52           H
ATOM   4301  C   GLY A 316     -13.261 -14.119   2.290  1.00 97.52           C
ATOM   4302  O   GLY A 316     -14.383 -13.631   2.430  1.00 97.52           O
ATOM   4303  N   ILE A 317     -12.174 -13.359   2.132  1.00 97.55           N
ATOM   4304  H   ILE A 317     -11.297 -13.831   1.962  1.00 97.55           H
ATOM   4305  CA  ILE A 317     -12.221 -11.915   1.896  1.00 97.55           C
ATOM   4306  HA  ILE A 317     -13.047 -11.480   2.459  1.00 97.55           H
ATOM   4307  C   ILE A 317     -12.493 -11.723   0.410  1.00 97.55           C
ATOM   4308  CB  ILE A 317     -10.909 -11.234   2.348  1.00 97.55           C
ATOM   4309  HB  ILE A 317     -10.068 -11.730   1.863  1.00 97.55           H
ATOM   4310  O   ILE A 317     -11.746 -12.237  -0.405  1.00 97.55           O
ATOM   4311  CG1 ILE A 317     -10.764 -11.373   3.880  1.00 97.55           C
ATOM   4312 HG12 ILE A 317     -11.606 -10.885   4.371  1.00 97.55           H
ATOM   4313 HG13 ILE A 317     -10.787 -12.430   4.146  1.00 97.55           H
ATOM   4314  CG2 ILE A 317     -10.889  -9.746   1.952  1.00 97.55           C
ATOM   4315 HG21 ILE A 317     -11.032  -9.634   0.877  1.00 97.55           H
ATOM   4316 HG22 ILE A 317      -9.918  -9.305   2.178  1.00 97.55           H
ATOM   4317 HG23 ILE A 317     -11.668  -9.201   2.485  1.00 97.55           H
ATOM   4318  CD1 ILE A 317      -9.465 -10.787   4.439  1.00 97.55           C
ATOM   4319 HD11 ILE A 317      -9.391 -11.038   5.498  1.00 97.55           H
ATOM   4320 HD12 ILE A 317      -9.467  -9.701   4.345  1.00 97.55           H
ATOM   4321 HD13 ILE A 317      -8.607 -11.204   3.914  1.00 97.55           H
ATOM   4322  N   ALA A 318     -13.560 -11.008   0.056  1.00 97.39           N
ATOM   4323  H   ALA A 318     -14.158 -10.624   0.774  1.00 97.39           H
ATOM   4324  CA  ALA A 318     -13.887 -10.757  -1.345  1.00 97.39           C
ATOM   4325  HA  ALA A 318     -13.901 -11.719  -1.857  1.00 97.39           H
ATOM   4326  C   ALA A 318     -12.841  -9.840  -2.016  1.00 97.39           C
ATOM   4327  CB  ALA A 318     -15.290 -10.141  -1.420  1.00 97.39           C
ATOM   4328  HB1 ALA A 318     -15.301  -9.175  -0.914  1.00 97.39           H
ATOM   4329  HB2 ALA A 318     -15.569  -9.994  -2.463  1.00 97.39           H
ATOM   4330  HB3 ALA A 318     -16.013 -10.810  -0.954  1.00 97.39           H
ATOM   4331  O   ALA A 318     -12.355  -8.924  -1.346  1.00 97.39           O
ATOM   4332  N   PRO A 319     -12.587  -9.978  -3.334  1.00 97.34           N
ATOM   4333  CA  PRO A 319     -11.678  -9.113  -4.097  1.00 97.34           C
ATOM   4334  HA  PRO A 319     -10.648  -9.369  -3.851  1.00 97.34           H
ATOM   4335  C   PRO A 319     -11.896  -7.613  -3.867  1.00 97.34           C
ATOM   4336  CB  PRO A 319     -11.954  -9.464  -5.561  1.00 97.34           C
ATOM   4337  HB2 PRO A 319     -11.092  -9.293  -6.206  1.00 97.34           H
ATOM   4338  HB3 PRO A 319     -12.818  -8.902  -5.915  1.00 97.34           H
ATOM   4339  O   PRO A 319     -10.943  -6.859  -3.704  1.00 97.34           O
ATOM   4340  CG  PRO A 319     -12.313 -10.939  -5.501  1.00 97.34           C
ATOM   4341  HG2 PRO A 319     -12.904 -11.252  -6.362  1.00 97.34           H
ATOM   4342  HG3 PRO A 319     -11.390 -11.515  -5.438  1.00 97.34           H
ATOM   4343  CD  PRO A 319     -13.101 -11.037  -4.197  1.00 97.34           C
ATOM   4344  HD2 PRO A 319     -14.159 -10.869  -4.396  1.00 97.34           H
ATOM   4345  HD3 PRO A 319     -12.952 -12.021  -3.752  1.00 97.34           H
ATOM   4346  N   SER A 320     -13.152  -7.180  -3.721  1.00 97.01           N
ATOM   4347  H   SER A 320     -13.898  -7.845  -3.870  1.00 97.01           H
ATOM   4348  CA  SER A 320     -13.521  -5.783  -3.447  1.00 97.01           C
ATOM   4349  HA  SER A 320     -13.024  -5.152  -4.183  1.00 97.01           H
ATOM   4350  C   SER A 320     -13.086  -5.256  -2.075  1.00 97.01           C
ATOM   4351  CB  SER A 320     -15.031  -5.615  -3.622  1.00 97.01           C
ATOM   4352  HB2 SER A 320     -15.336  -6.053  -4.573  1.00 97.01           H
ATOM   4353  HB3 SER A 320     -15.277  -4.553  -3.634  1.00 97.01           H
ATOM   4354  O   SER A 320     -13.416  -4.124  -1.723  1.00 97.01           O
ATOM   4355  OG  SER A 320     -15.722  -6.247  -2.556  1.00 97.01           O
ATOM   4356  HG  SER A 320     -15.525  -5.736  -1.767  1.00 97.01           H
ATOM   4357  N   LYS A 321     -12.404  -6.075  -1.269  1.00 97.61           N
ATOM   4358  H   LYS A 321     -12.239  -7.013  -1.607  1.00 97.61           H
ATOM   4359  CA  LYS A 321     -11.745  -5.704  -0.012  1.00 97.61           C
ATOM   4360  HA  LYS A 321     -11.849  -4.629   0.138  1.00 97.61           H
ATOM   4361  C   LYS A 321     -10.241  -5.974  -0.029  1.00 97.61           C
ATOM   4362  CB  LYS A 321     -12.404  -6.428   1.165  1.00 97.61           C
ATOM   4363  HB2 LYS A 321     -11.842  -6.189   2.068  1.00 97.61           H
ATOM   4364  HB3 LYS A 321     -12.357  -7.505   1.007  1.00 97.61           H
ATOM   4365  O   LYS A 321      -9.611  -5.887   1.021  1.00 97.61           O
ATOM   4366  CG  LYS A 321     -13.861  -6.008   1.364  1.00 97.61           C
ATOM   4367  HG2 LYS A 321     -13.975  -4.952   1.118  1.00 97.61           H
ATOM   4368  HG3 LYS A 321     -14.510  -6.602   0.722  1.00 97.61           H
ATOM   4369  CD  LYS A 321     -14.228  -6.204   2.833  1.00 97.61           C
ATOM   4370  HD2 LYS A 321     -13.556  -5.588   3.430  1.00 97.61           H
ATOM   4371  HD3 LYS A 321     -14.100  -7.249   3.118  1.00 97.61           H
ATOM   4372  CE  LYS A 321     -15.668  -5.764   3.075  1.00 97.61           C
ATOM   4373  HE2 LYS A 321     -15.902  -4.948   2.391  1.00 97.61           H
ATOM   4374  HE3 LYS A 321     -16.333  -6.600   2.857  1.00 97.61           H
ATOM   4375  NZ  LYS A 321     -15.825  -5.295   4.469  1.00 97.61           N
ATOM   4376  HZ1 LYS A 321     -15.380  -4.396   4.578  1.00 97.61           H
ATOM   4377  HZ2 LYS A 321     -16.794  -5.147   4.712  1.00 97.61           H
ATOM   4378  HZ3 LYS A 321     -15.372  -5.922   5.118  1.00 97.61           H
ATOM   4379  N   ILE A 322      -9.675  -6.318  -1.180  1.00 98.70           N
ATOM   4380  H   ILE A 322     -10.235  -6.350  -2.020  1.00 98.70           H
ATOM   4381  CA  ILE A 322      -8.258  -6.632  -1.330  1.00 98.70           C
ATOM   4382  HA  ILE A 322      -7.785  -6.612  -0.349  1.00 98.70           H
ATOM   4383  C   ILE A 322      -7.607  -5.542  -2.174  1.00 98.70           C
ATOM   4384  CB  ILE A 322      -8.039  -8.054  -1.894  1.00 98.70           C
ATOM   4385  HB  ILE A 322      -8.425  -8.099  -2.912  1.00 98.70           H
ATOM   4386  O   ILE A 322      -8.116  -5.159  -3.230  1.00 98.70           O
ATOM   4387  CG1 ILE A 322      -8.801  -9.095  -1.043  1.00 98.70           C
ATOM   4388 HG12 ILE A 322      -9.859  -8.834  -1.032  1.00 98.70           H
ATOM   4389 HG13 ILE A 322      -8.445  -9.048  -0.014  1.00 98.70           H
ATOM   4390  CG2 ILE A 322      -6.529  -8.353  -1.913  1.00 98.70           C
ATOM   4391 HG21 ILE A 322      -6.336  -9.373  -2.246  1.00 98.70           H
ATOM   4392 HG22 ILE A 322      -6.015  -7.681  -2.600  1.00 98.70           H
ATOM   4393 HG23 ILE A 322      -6.102  -8.225  -0.918  1.00 98.70           H
ATOM   4394  CD1 ILE A 322      -8.732 -10.541  -1.552  1.00 98.70           C
ATOM   4395 HD11 ILE A 322      -7.711 -10.924  -1.530  1.00 98.70           H
ATOM   4396 HD12 ILE A 322      -9.344 -11.175  -0.911  1.00 98.70           H
ATOM   4397 HD13 ILE A 322      -9.116 -10.596  -2.571  1.00 98.70           H
ATOM   4398  N   GLU A 323      -6.488  -5.040  -1.680  1.00 98.76           N
ATOM   4399  H   GLU A 323      -6.130  -5.440  -0.824  1.00 98.76           H
ATOM   4400  CA  GLU A 323      -5.573  -4.154  -2.384  1.00 98.76           C
ATOM   4401  HA  GLU A 323      -5.958  -3.961  -3.385  1.00 98.76           H
ATOM   4402  C   GLU A 323      -4.226  -4.867  -2.527  1.00 98.76           C
ATOM   4403  CB  GLU A 323      -5.420  -2.811  -1.650  1.00 98.76           C
ATOM   4404  HB2 GLU A 323      -4.778  -2.158  -2.241  1.00 98.76           H
ATOM   4405  HB3 GLU A 323      -4.937  -2.996  -0.690  1.00 98.76           H
ATOM   4406  O   GLU A 323      -3.940  -5.834  -1.815  1.00 98.76           O
ATOM   4407  CG  GLU A 323      -6.745  -2.092  -1.373  1.00 98.76           C
ATOM   4408  HG2 GLU A 323      -7.442  -2.786  -0.904  1.00 98.76           H
ATOM   4409  HG3 GLU A 323      -7.186  -1.767  -2.315  1.00 98.76           H
ATOM   4410  CD  GLU A 323      -6.614  -0.881  -0.444  1.00 98.76           C
ATOM   4411  OE1 GLU A 323      -7.687  -0.391  -0.013  1.00 98.76           O
ATOM   4412  OE2 GLU A 323      -5.512  -0.468  -0.069  1.00 98.76           O
ATOM   4413  N   VAL A 324      -3.400  -4.411  -3.461  1.00 98.88           N
ATOM   4414  H   VAL A 324      -3.679  -3.608  -4.007  1.00 98.88           H
ATOM   4415  CA  VAL A 324      -2.061  -4.961  -3.690  1.00 98.88           C
ATOM   4416  HA  VAL A 324      -1.755  -5.538  -2.818  1.00 98.88           H
ATOM   4417  C   VAL A 324      -1.054  -3.836  -3.847  1.00 98.88           C
ATOM   4418  CB  VAL A 324      -2.019  -5.900  -4.911  1.00 98.88           C
ATOM   4419  HB  VAL A 324      -0.980  -6.154  -5.118  1.00 98.88           H
ATOM   4420  O   VAL A 324      -1.315  -2.849  -4.535  1.00 98.88           O
ATOM   4421  CG1 VAL A 324      -2.765  -7.211  -4.640  1.00 98.88           C
ATOM   4422 HG11 VAL A 324      -2.648  -7.883  -5.490  1.00 98.88           H
ATOM   4423 HG12 VAL A 324      -2.347  -7.693  -3.756  1.00 98.88           H
ATOM   4424 HG13 VAL A 324      -3.825  -7.018  -4.473  1.00 98.88           H
ATOM   4425  CG2 VAL A 324      -2.619  -5.254  -6.168  1.00 98.88           C
ATOM   4426 HG21 VAL A 324      -2.633  -5.973  -6.988  1.00 98.88           H
ATOM   4427 HG22 VAL A 324      -3.645  -4.934  -5.988  1.00 98.88           H
ATOM   4428 HG23 VAL A 324      -2.021  -4.393  -6.468  1.00 98.88           H
ATOM   4429  N   THR A 325       0.117  -4.017  -3.250  1.00 98.89           N
ATOM   4430  H   THR A 325       0.224  -4.822  -2.650  1.00 98.89           H
ATOM   4431  CA  THR A 325       1.262  -3.117  -3.371  1.00 98.89           C
ATOM   4432  HA  THR A 325       1.076  -2.369  -4.142  1.00 98.89           H
ATOM   4433  C   THR A 325       2.480  -3.946  -3.767  1.00 98.89           C
ATOM   4434  CB  THR A 325       1.510  -2.360  -2.057  1.00 98.89           C
ATOM   4435  HB  THR A 325       1.828  -3.049  -1.274  1.00 98.89           H
ATOM   4436  O   THR A 325       3.117  -4.541  -2.903  1.00 98.89           O
ATOM   4437  CG2 THR A 325       2.544  -1.245  -2.226  1.00 98.89           C
ATOM   4438 HG21 THR A 325       2.160  -0.476  -2.896  1.00 98.89           H
ATOM   4439 HG22 THR A 325       3.474  -1.644  -2.633  1.00 98.89           H
ATOM   4440 HG23 THR A 325       2.749  -0.799  -1.253  1.00 98.89           H
ATOM   4441  OG1 THR A 325       0.328  -1.717  -1.655  1.00 98.89           O
ATOM   4442  HG1 THR A 325      -0.337  -2.387  -1.480  1.00 98.89           H
ATOM   4443  N   PRO A 326       2.808  -4.055  -5.062  1.00 98.82           N
ATOM   4444  CA  PRO A 326       4.123  -4.499  -5.509  1.00 98.82           C
ATOM   4445  HA  PRO A 326       4.433  -5.386  -4.957  1.00 98.82           H
ATOM   4446  C   PRO A 326       5.192  -3.416  -5.324  1.00 98.82           C
ATOM   4447  CB  PRO A 326       3.941  -4.846  -6.987  1.00 98.82           C
ATOM   4448  HB2 PRO A 326       4.851  -4.673  -7.562  1.00 98.82           H
ATOM   4449  HB3 PRO A 326       3.619  -5.883  -7.082  1.00 98.82           H
ATOM   4450  O   PRO A 326       4.900  -2.222  -5.254  1.00 98.82           O
ATOM   4451  CG  PRO A 326       2.811  -3.913  -7.427  1.00 98.82           C
ATOM   4452  HG2 PRO A 326       2.291  -4.285  -8.310  1.00 98.82           H
ATOM   4453  HG3 PRO A 326       3.199  -2.909  -7.600  1.00 98.82           H
ATOM   4454  CD  PRO A 326       1.910  -3.919  -6.198  1.00 98.82           C
ATOM   4455  HD2 PRO A 326       1.298  -3.018  -6.149  1.00 98.82           H
ATOM   4456  HD3 PRO A 326       1.256  -4.791  -6.234  1.00 98.82           H
ATOM   4457  N   MET A 327       6.457  -3.825  -5.334  1.00 98.53           N
ATOM   4458  H   MET A 327       6.647  -4.816  -5.355  1.00 98.53           H
ATOM   4459  CA  MET A 327       7.601  -2.927  -5.469  1.00 98.53           C
ATOM   4460  HA  MET A 327       7.307  -1.913  -5.199  1.00 98.53           H
ATOM   4461  C   MET A 327       8.059  -2.945  -6.931  1.00 98.53           C
ATOM   4462  CB  MET A 327       8.681  -3.373  -4.482  1.00 98.53           C
ATOM   4463  HB2 MET A 327       8.930  -4.415  -4.679  1.00 98.53           H
ATOM   4464  HB3 MET A 327       8.274  -3.301  -3.473  1.00 98.53           H
ATOM   4465  O   MET A 327       8.419  -3.997  -7.449  1.00 98.53           O
ATOM   4466  CG  MET A 327       9.965  -2.555  -4.522  1.00 98.53           C
ATOM   4467  HG2 MET A 327       9.713  -1.508  -4.351  1.00 98.53           H
ATOM   4468  HG3 MET A 327      10.434  -2.684  -5.497  1.00 98.53           H
ATOM   4469  SD  MET A 327      11.137  -3.070  -3.255  1.00 98.53           S
ATOM   4470  CE  MET A 327      12.528  -1.949  -3.486  1.00 98.53           C
ATOM   4471  HE1 MET A 327      13.259  -2.163  -2.707  1.00 98.53           H
ATOM   4472  HE2 MET A 327      12.191  -0.917  -3.385  1.00 98.53           H
ATOM   4473  HE3 MET A 327      12.981  -2.128  -4.461  1.00 98.53           H
ATOM   4474  N   ILE A 328       8.022  -1.798  -7.619  1.00 98.69           N
ATOM   4475  H   ILE A 328       7.708  -0.970  -7.135  1.00 98.69           H
ATOM   4476  CA  ILE A 328       8.332  -1.706  -9.065  1.00 98.69           C
ATOM   4477  HA  ILE A 328       7.738  -2.459  -9.583  1.00 98.69           H
ATOM   4478  C   ILE A 328       9.804  -2.018  -9.369  1.00 98.69           C
ATOM   4479  CB  ILE A 328       7.919  -0.340  -9.652  1.00 98.69           C
ATOM   4480  HB  ILE A 328       8.228  -0.320 -10.696  1.00 98.69           H
ATOM   4481  O   ILE A 328      10.651  -1.839  -8.506  1.00 98.69           O
ATOM   4482  CG1 ILE A 328       8.591   0.852  -8.935  1.00 98.69           C
ATOM   4483 HG12 ILE A 328       9.670   0.695  -8.911  1.00 98.69           H
ATOM   4484 HG13 ILE A 328       8.229   0.918  -7.909  1.00 98.69           H
ATOM   4485  CG2 ILE A 328       6.388  -0.241  -9.609  1.00 98.69           C
ATOM   4486 HG21 ILE A 328       6.062  -0.178  -8.571  1.00 98.69           H
ATOM   4487 HG22 ILE A 328       5.937  -1.120 -10.071  1.00 98.69           H
ATOM   4488 HG23 ILE A 328       6.042   0.645 -10.141  1.00 98.69           H
ATOM   4489  CD1 ILE A 328       8.344   2.198  -9.621  1.00 98.69           C
ATOM   4490 HD11 ILE A 328       8.728   2.173 -10.641  1.00 98.69           H
ATOM   4491 HD12 ILE A 328       7.280   2.437  -9.639  1.00 98.69           H
ATOM   4492 HD13 ILE A 328       8.858   2.979  -9.060  1.00 98.69           H
ATOM   4493  N   GLY A 329      10.172  -2.437 -10.578  1.00 98.29           N
ATOM   4494  H   GLY A 329       9.467  -2.678 -11.260  1.00 98.29           H
ATOM   4495  CA  GLY A 329      11.583  -2.687 -10.903  1.00 98.29           C
ATOM   4496  HA2 GLY A 329      11.661  -3.041 -11.931  1.00 98.29           H
ATOM   4497  HA3 GLY A 329      12.135  -1.751 -10.820  1.00 98.29           H
ATOM   4498  C   GLY A 329      12.236  -3.733  -9.985  1.00 98.29           C
ATOM   4499  O   GLY A 329      11.577  -4.678  -9.558  1.00 98.29           O
ATOM   4500  N   VAL A 330      13.530  -3.587  -9.693  1.00 97.74           N
ATOM   4501  H   VAL A 330      14.006  -2.756 -10.016  1.00 97.74           H
ATOM   4502  CA  VAL A 330      14.300  -4.571  -8.902  1.00 97.74           C
ATOM   4503  HA  VAL A 330      14.026  -5.572  -9.234  1.00 97.74           H
ATOM   4504  C   VAL A 330      13.960  -4.469  -7.410  1.00 97.74           C
ATOM   4505  CB  VAL A 330      15.817  -4.405  -9.123  1.00 97.74           C
ATOM   4506  HB  VAL A 330      16.120  -3.438  -8.722  1.00 97.74           H
ATOM   4507  O   VAL A 330      14.059  -3.382  -6.835  1.00 97.74           O
ATOM   4508  CG1 VAL A 330      16.643  -5.473  -8.403  1.00 97.74           C
ATOM   4509 HG11 VAL A 330      17.696  -5.384  -8.667  1.00 97.74           H
ATOM   4510 HG12 VAL A 330      16.557  -5.339  -7.324  1.00 97.74           H
ATOM   4511 HG13 VAL A 330      16.287  -6.469  -8.666  1.00 97.74           H
ATOM   4512  CG2 VAL A 330      16.186  -4.465 -10.614  1.00 97.74           C
ATOM   4513 HG21 VAL A 330      17.263  -4.348 -10.735  1.00 97.74           H
ATOM   4514 HG22 VAL A 330      15.701  -3.657 -11.162  1.00 97.74           H
ATOM   4515 HG23 VAL A 330      15.882  -5.422 -11.037  1.00 97.74           H
ATOM   4516  N   ASN A 331      13.565  -5.592  -6.808  1.00 97.19           N
ATOM   4517  H   ASN A 331      13.554  -6.446  -7.346  1.00 97.19           H
ATOM   4518  CA  ASN A 331      13.281  -5.755  -5.371  1.00 97.19           C
ATOM   4519  HA  ASN A 331      12.897  -4.828  -4.944  1.00 97.19           H
ATOM   4520  C   ASN A 331      14.573  -6.099  -4.596  1.00 97.19           C
ATOM   4521  CB  ASN A 331      12.187  -6.836  -5.240  1.00 97.19           C
ATOM   4522  HB2 ASN A 331      12.429  -7.657  -5.915  1.00 97.19           H
ATOM   4523  HB3 ASN A 331      12.171  -7.249  -4.232  1.00 97.19           H
ATOM   4524  O   ASN A 331      15.656  -6.186  -5.188  1.00 97.19           O
ATOM   4525  CG  ASN A 331      10.776  -6.363  -5.551  1.00 97.19           C
ATOM   4526  ND2 ASN A 331      10.595  -5.624  -6.624  1.00 97.19           N
ATOM   4527 HD21 ASN A 331       9.659  -5.296  -6.817  1.00 97.19           H
ATOM   4528 HD22 ASN A 331      11.379  -5.414  -7.225  1.00 97.19           H
ATOM   4529  OD1 ASN A 331       9.804  -6.685  -4.890  1.00 97.19           O
ATOM   4530  N   ASP A 332      14.500  -6.258  -3.273  1.00 94.47           N
ATOM   4531  H   ASP A 332      13.603  -6.218  -2.812  1.00 94.47           H
ATOM   4532  CA  ASP A 332      15.667  -6.598  -2.444  1.00 94.47           C
ATOM   4533  HA  ASP A 332      16.468  -5.888  -2.651  1.00 94.47           H
ATOM   4534  C   ASP A 332      16.205  -8.001  -2.774  1.00 94.47           C
ATOM   4535  CB  ASP A 332      15.310  -6.500  -0.951  1.00 94.47           C
ATOM   4536  HB2 ASP A 332      16.129  -6.939  -0.381  1.00 94.47           H
ATOM   4537  HB3 ASP A 332      14.421  -7.095  -0.743  1.00 94.47           H
ATOM   4538  O   ASP A 332      17.417  -8.245  -2.748  1.00 94.47           O
ATOM   4539  CG  ASP A 332      15.122  -5.065  -0.441  1.00 94.47           C
ATOM   4540  OD1 ASP A 332      15.756  -4.146  -1.018  1.00 94.47           O
ATOM   4541  OD2 ASP A 332      14.498  -4.905   0.627  1.00 94.47           O
ATOM   4542  N   ALA A 333      15.311  -8.916  -3.158  1.00 92.48           N
ATOM   4543  H   ALA A 333      14.340  -8.640  -3.153  1.00 92.48           H
ATOM   4544  CA  ALA A 333      15.663 -10.183  -3.783  1.00 92.48           C
ATOM   4545  HA  ALA A 333      16.582 -10.556  -3.333  1.00 92.48           H
ATOM   4546  C   ALA A 333      15.904  -9.977  -5.291  1.00 92.48           C
ATOM   4547  CB  ALA A 333      14.552 -11.190  -3.477  1.00 92.48           C
ATOM   4548  HB1 ALA A 333      13.622 -10.850  -3.933  1.00 92.48           H
ATOM   4549  HB2 ALA A 333      14.403 -11.272  -2.401  1.00 92.48           H
ATOM   4550  HB3 ALA A 333      14.802 -12.171  -3.880  1.00 92.48           H
ATOM   4551  O   ALA A 333      15.007  -9.615  -6.045  1.00 92.48           O
ATOM   4552  N   SER A 334      17.133 -10.208  -5.767  1.00 88.31           N
ATOM   4553  H   SER A 334      17.854 -10.465  -5.108  1.00 88.31           H
ATOM   4554  CA  SER A 334      17.513  -9.912  -7.163  1.00 88.31           C
ATOM   4555  HA  SER A 334      17.259  -8.872  -7.368  1.00 88.31           H
ATOM   4556  C   SER A 334      16.792 -10.760  -8.223  1.00 88.31           C
ATOM   4557  CB  SER A 334      19.024 -10.080  -7.333  1.00 88.31           C
ATOM   4558  HB2 SER A 334      19.540  -9.365  -6.692  1.00 88.31           H
ATOM   4559  HB3 SER A 334      19.295  -9.875  -8.369  1.00 88.31           H
ATOM   4560  O   SER A 334      16.834 -10.442  -9.409  1.00 88.31           O
ATOM   4561  OG  SER A 334      19.429 -11.397  -6.987  1.00 88.31           O
ATOM   4562  HG  SER A 334      18.667 -11.972  -7.091  1.00 88.31           H
ATOM   4563  N   ASP A 335      16.184 -11.871  -7.812  1.00 91.17           N
ATOM   4564  H   ASP A 335      16.133 -12.049  -6.819  1.00 91.17           H
ATOM   4565  CA  ASP A 335      15.321 -12.745  -8.611  1.00 91.17           C
ATOM   4566  HA  ASP A 335      15.669 -12.705  -9.643  1.00 91.17           H
ATOM   4567  C   ASP A 335      13.854 -12.275  -8.664  1.00 91.17           C
ATOM   4568  CB  ASP A 335      15.479 -14.207  -8.139  1.00 91.17           C
ATOM   4569  HB2 ASP A 335      14.763 -14.832  -8.674  1.00 91.17           H
ATOM   4570  HB3 ASP A 335      16.472 -14.542  -8.437  1.00 91.17           H
ATOM   4571  O   ASP A 335      13.023 -12.926  -9.304  1.00 91.17           O
ATOM   4572  CG  ASP A 335      15.340 -14.477  -6.628  1.00 91.17           C
ATOM   4573  OD1 ASP A 335      15.557 -13.554  -5.816  1.00 91.17           O
ATOM   4574  OD2 ASP A 335      15.193 -15.667  -6.266  1.00 91.17           O
ATOM   4575  N   GLU A 336      13.559 -11.124  -8.059  1.00 96.36           N
ATOM   4576  H   GLU A 336      14.271 -10.684  -7.494  1.00 96.36           H
ATOM   4577  CA  GLU A 336      12.276 -10.431  -8.078  1.00 96.36           C
ATOM   4578  HA  GLU A 336      11.538 -11.032  -8.608  1.00 96.36           H
ATOM   4579  C   GLU A 336      12.418  -9.083  -8.802  1.00 96.36           C
ATOM   4580  CB  GLU A 336      11.770 -10.245  -6.643  1.00 96.36           C
ATOM   4581  HB2 GLU A 336      10.885  -9.608  -6.673  1.00 96.36           H
ATOM   4582  HB3 GLU A 336      12.537  -9.754  -6.045  1.00 96.36           H
ATOM   4583  O   GLU A 336      13.046  -8.129  -8.332  1.00 96.36           O
ATOM   4584  CG  GLU A 336      11.425 -11.564  -5.948  1.00 96.36           C
ATOM   4585  HG2 GLU A 336      10.624 -12.056  -6.500  1.00 96.36           H
ATOM   4586  HG3 GLU A 336      12.296 -12.220  -5.949  1.00 96.36           H
ATOM   4587  CD  GLU A 336      10.958 -11.328  -4.511  1.00 96.36           C
ATOM   4588  OE1 GLU A 336      11.339 -12.116  -3.624  1.00 96.36           O
ATOM   4589  OE2 GLU A 336      10.165 -10.393  -4.283  1.00 96.36           O
ATOM   4590  N   VAL A 337      11.820  -8.996  -9.992  1.00 97.07           N
ATOM   4591  H   VAL A 337      11.330  -9.805 -10.345  1.00 97.07           H
ATOM   4592  CA  VAL A 337      11.752  -7.754 -10.768  1.00 97.07           C
ATOM   4593  HA  VAL A 337      12.027  -6.921 -10.119  1.00 97.07           H
ATOM   4594  C   VAL A 337      10.317  -7.549 -11.225  1.00 97.07           C
ATOM   4595  CB  VAL A 337      12.731  -7.755 -11.960  1.00 97.07           C
ATOM   4596  HB  VAL A 337      12.435  -8.523 -12.675  1.00 97.07           H
ATOM   4597  O   VAL A 337       9.817  -8.322 -12.037  1.00 97.07           O
ATOM   4598  CG1 VAL A 337      12.725  -6.394 -12.675  1.00 97.07           C
ATOM   4599 HG11 VAL A 337      13.052  -5.615 -11.987  1.00 97.07           H
ATOM   4600 HG12 VAL A 337      13.402  -6.425 -13.529  1.00 97.07           H
ATOM   4601 HG13 VAL A 337      11.723  -6.162 -13.036  1.00 97.07           H
ATOM   4602  CG2 VAL A 337      14.176  -8.041 -11.526  1.00 97.07           C
ATOM   4603 HG21 VAL A 337      14.253  -9.055 -11.133  1.00 97.07           H
ATOM   4604 HG22 VAL A 337      14.474  -7.347 -10.739  1.00 97.07           H
ATOM   4605 HG23 VAL A 337      14.855  -7.949 -12.373  1.00 97.07           H
ATOM   4606  N   PHE A 338       9.649  -6.508 -10.727  1.00 98.47           N
ATOM   4607  H   PHE A 338      10.115  -5.909 -10.060  1.00 98.47           H
ATOM   4608  CA  PHE A 338       8.296  -6.160 -11.160  1.00 98.47           C
ATOM   4609  HA  PHE A 338       7.756  -7.077 -11.400  1.00 98.47           H
ATOM   4610  C   PHE A 338       8.364  -5.310 -12.432  1.00 98.47           C
ATOM   4611  CB  PHE A 338       7.541  -5.473 -10.023  1.00 98.47           C
ATOM   4612  HB2 PHE A 338       7.983  -4.489  -9.865  1.00 98.47           H
ATOM   4613  HB3 PHE A 338       7.682  -6.050  -9.109  1.00 98.47           H
ATOM   4614  O   PHE A 338       8.661  -4.113 -12.403  1.00 98.47           O
ATOM   4615  CG  PHE A 338       6.053  -5.331 -10.279  1.00 98.47           C
ATOM   4616  CD1 PHE A 338       5.546  -4.270 -11.051  1.00 98.47           C
ATOM   4617  HD1 PHE A 338       6.215  -3.517 -11.441  1.00 98.47           H
ATOM   4618  CD2 PHE A 338       5.164  -6.285  -9.757  1.00 98.47           C
ATOM   4619  HD2 PHE A 338       5.533  -7.060  -9.100  1.00 98.47           H
ATOM   4620  CE1 PHE A 338       4.169  -4.196 -11.324  1.00 98.47           C
ATOM   4621  HE1 PHE A 338       3.781  -3.385 -11.923  1.00 98.47           H
ATOM   4622  CE2 PHE A 338       3.791  -6.225 -10.045  1.00 98.47           C
ATOM   4623  HE2 PHE A 338       3.123  -6.973  -9.645  1.00 98.47           H
ATOM   4624  CZ  PHE A 338       3.293  -5.182 -10.841  1.00 98.47           C
ATOM   4625  HZ  PHE A 338       2.240  -5.135 -11.077  1.00 98.47           H
ATOM   4626  N   THR A 339       8.128  -5.940 -13.574  1.00 98.10           N
ATOM   4627  H   THR A 339       7.839  -6.907 -13.520  1.00 98.10           H
ATOM   4628  CA  THR A 339       8.276  -5.353 -14.909  1.00 98.10           C
ATOM   4629  HA  THR A 339       9.112  -4.655 -14.886  1.00 98.10           H
ATOM   4630  C   THR A 339       7.035  -4.573 -15.353  1.00 98.10           C
ATOM   4631  CB  THR A 339       8.608  -6.443 -15.941  1.00 98.10           C
ATOM   4632  HB  THR A 339       8.875  -5.949 -16.875  1.00 98.10           H
ATOM   4633  O   THR A 339       5.988  -4.604 -14.712  1.00 98.10           O
ATOM   4634  CG2 THR A 339       9.780  -7.340 -15.544  1.00 98.10           C
ATOM   4635 HG21 THR A 339      10.650  -6.731 -15.297  1.00 98.10           H
ATOM   4636 HG22 THR A 339       9.514  -7.953 -14.683  1.00 98.10           H
ATOM   4637 HG23 THR A 339      10.027  -8.001 -16.375  1.00 98.10           H
ATOM   4638  OG1 THR A 339       7.484  -7.250 -16.192  1.00 98.10           O
ATOM   4639  HG1 THR A 339       7.309  -7.745 -15.389  1.00 98.10           H
ATOM   4640  N   LEU A 340       7.116  -3.894 -16.502  1.00 98.57           N
ATOM   4641  H   LEU A 340       8.002  -3.848 -16.985  1.00 98.57           H
ATOM   4642  CA  LEU A 340       5.941  -3.268 -17.124  1.00 98.57           C
ATOM   4643  HA  LEU A 340       5.425  -2.665 -16.376  1.00 98.57           H
ATOM   4644  C   LEU A 340       4.908  -4.297 -17.621  1.00 98.57           C
ATOM   4645  CB  LEU A 340       6.382  -2.351 -18.279  1.00 98.57           C
ATOM   4646  HB2 LEU A 340       6.900  -2.956 -19.023  1.00 98.57           H
ATOM   4647  HB3 LEU A 340       5.487  -1.942 -18.747  1.00 98.57           H
ATOM   4648  O   LEU A 340       3.727  -3.986 -17.664  1.00 98.57           O
ATOM   4649  CG  LEU A 340       7.290  -1.177 -17.868  1.00 98.57           C
ATOM   4650  HG  LEU A 340       8.197  -1.568 -17.409  1.00 98.57           H
ATOM   4651  CD1 LEU A 340       7.691  -0.391 -19.118  1.00 98.57           C
ATOM   4652 HD11 LEU A 340       8.166  -1.055 -19.840  1.00 98.57           H
ATOM   4653 HD12 LEU A 340       6.811   0.072 -19.563  1.00 98.57           H
ATOM   4654 HD13 LEU A 340       8.399   0.389 -18.838  1.00 98.57           H
ATOM   4655  CD2 LEU A 340       6.610  -0.224 -16.886  1.00 98.57           C
ATOM   4656 HD21 LEU A 340       7.281   0.599 -16.642  1.00 98.57           H
ATOM   4657 HD22 LEU A 340       6.376  -0.736 -15.953  1.00 98.57           H
ATOM   4658 HD23 LEU A 340       5.692   0.181 -17.313  1.00 98.57           H
ATOM   4659  N   ALA A 341       5.320  -5.523 -17.958  1.00 98.36           N
ATOM   4660  H   ALA A 341       6.286  -5.779 -17.812  1.00 98.36           H
ATOM   4661  CA  ALA A 341       4.377  -6.589 -18.315  1.00 98.36           C
ATOM   4662  HA  ALA A 341       3.630  -6.192 -19.002  1.00 98.36           H
ATOM   4663  C   ALA A 341       3.624  -7.129 -17.082  1.00 98.36           C
ATOM   4664  CB  ALA A 341       5.154  -7.699 -19.030  1.00 98.36           C
ATOM   4665  HB1 ALA A 341       5.647  -7.295 -19.914  1.00 98.36           H
ATOM   4666  HB2 ALA A 341       4.460  -8.482 -19.337  1.00 98.36           H
ATOM   4667  HB3 ALA A 341       5.897  -8.129 -18.358  1.00 98.36           H
ATOM   4668  O   ALA A 341       2.482  -7.588 -17.184  1.00 98.36           O
ATOM   4669  N   ASP A 342       4.244  -7.047 -15.901  1.00 98.74           N
ATOM   4670  H   ASP A 342       5.196  -6.711 -15.865  1.00 98.74           H
ATOM   4671  CA  ASP A 342       3.576  -7.356 -14.637  1.00 98.74           C
ATOM   4672  HA  ASP A 342       3.071  -8.317 -14.735  1.00 98.74           H
ATOM   4673  C   ASP A 342       2.506  -6.307 -14.304  1.00 98.74           C
ATOM   4674  CB  ASP A 342       4.596  -7.487 -13.501  1.00 98.74           C
ATOM   4675  HB2 ASP A 342       4.061  -7.690 -12.574  1.00 98.74           H
ATOM   4676  HB3 ASP A 342       5.134  -6.549 -13.369  1.00 98.74           H
ATOM   4677  O   ASP A 342       1.453  -6.676 -13.784  1.00 98.74           O
ATOM   4678  CG  ASP A 342       5.583  -8.626 -13.749  1.00 98.74           C
ATOM   4679  OD1 ASP A 342       5.134  -9.792 -13.800  1.00 98.74           O
ATOM   4680  OD2 ASP A 342       6.790  -8.331 -13.884  1.00 98.74           O
ATOM   4681  N   VAL A 343       2.720  -5.034 -14.679  1.00 98.87           N
ATOM   4682  H   VAL A 343       3.619  -4.804 -15.078  1.00 98.87           H
ATOM   4683  CA  VAL A 343       1.686  -3.981 -14.610  1.00 98.87           C
ATOM   4684  HA  VAL A 343       1.366  -3.880 -13.573  1.00 98.87           H
ATOM   4685  C   VAL A 343       0.460  -4.376 -15.430  1.00 98.87           C
ATOM   4686  CB  VAL A 343       2.185  -2.601 -15.094  1.00 98.87           C
ATOM   4687  HB  VAL A 343       2.496  -2.658 -16.137  1.00 98.87           H
ATOM   4688  O   VAL A 343      -0.644  -4.366 -14.885  1.00 98.87           O
ATOM   4689  CG1 VAL A 343       1.068  -1.562 -15.017  1.00 98.87           C
ATOM   4690 HG11 VAL A 343       0.335  -1.729 -15.806  1.00 98.87           H
ATOM   4691 HG12 VAL A 343       0.562  -1.647 -14.055  1.00 98.87           H
ATOM   4692 HG13 VAL A 343       1.473  -0.556 -15.124  1.00 98.87           H
ATOM   4693  CG2 VAL A 343       3.365  -2.074 -14.277  1.00 98.87           C
ATOM   4694 HG21 VAL A 343       3.743  -1.161 -14.738  1.00 98.87           H
ATOM   4695 HG22 VAL A 343       3.029  -1.842 -13.266  1.00 98.87           H
ATOM   4696 HG23 VAL A 343       4.169  -2.809 -14.248  1.00 98.87           H
ATOM   4697  N   ASP A 344       0.650  -4.780 -16.691  1.00 98.76           N
ATOM   4698  H   ASP A 344       1.575  -4.693 -17.087  1.00 98.76           H
ATOM   4699  CA  ASP A 344      -0.450  -5.202 -17.572  1.00 98.76           C
ATOM   4700  HA  ASP A 344      -1.129  -4.366 -17.740  1.00 98.76           H
ATOM   4701  C   ASP A 344      -1.234  -6.367 -16.951  1.00 98.76           C
ATOM   4702  CB  ASP A 344       0.092  -5.693 -18.926  1.00 98.76           C
ATOM   4703  HB2 ASP A 344      -0.744  -6.085 -19.505  1.00 98.76           H
ATOM   4704  HB3 ASP A 344       0.783  -6.521 -18.766  1.00 98.76           H
ATOM   4705  O   ASP A 344      -2.465  -6.360 -16.869  1.00 98.76           O
ATOM   4706  CG  ASP A 344       0.783  -4.639 -19.780  1.00 98.76           C
ATOM   4707  OD1 ASP A 344       0.145  -3.634 -20.141  1.00 98.76           O
ATOM   4708  OD2 ASP A 344       1.917  -4.879 -20.261  1.00 98.76           O
ATOM   4709  N   THR A 345      -0.494  -7.375 -16.482  1.00 98.79           N
ATOM   4710  H   THR A 345       0.508  -7.286 -16.575  1.00 98.79           H
ATOM   4711  CA  THR A 345      -1.044  -8.603 -15.898  1.00 98.79           C
ATOM   4712  HA  THR A 345      -1.707  -9.072 -16.625  1.00 98.79           H
ATOM   4713  C   THR A 345      -1.865  -8.300 -14.646  1.00 98.79           C
ATOM   4714  CB  THR A 345       0.097  -9.583 -15.578  1.00 98.79           C
ATOM   4715  HB  THR A 345       0.798  -9.117 -14.885  1.00 98.79           H
ATOM   4716  O   THR A 345      -3.014  -8.738 -14.530  1.00 98.79           O
ATOM   4717  CG2 THR A 345      -0.395 -10.894 -14.967  1.00 98.79           C
ATOM   4718 HG21 THR A 345      -1.193 -11.316 -15.578  1.00 98.79           H
ATOM   4719 HG22 THR A 345      -0.758 -10.710 -13.956  1.00 98.79           H
ATOM   4720 HG23 THR A 345       0.434 -11.600 -14.911  1.00 98.79           H
ATOM   4721  OG1 THR A 345       0.786  -9.916 -16.763  1.00 98.79           O
ATOM   4722  HG1 THR A 345       1.372  -9.184 -16.969  1.00 98.79           H
ATOM   4723  N   LEU A 346      -1.301  -7.521 -13.720  1.00 98.82           N
ATOM   4724  H   LEU A 346      -0.375  -7.155 -13.890  1.00 98.82           H
ATOM   4725  CA  LEU A 346      -1.947  -7.178 -12.458  1.00 98.82           C
ATOM   4726  HA  LEU A 346      -2.318  -8.102 -12.015  1.00 98.82           H
ATOM   4727  C   LEU A 346      -3.145  -6.250 -12.669  1.00 98.82           C
ATOM   4728  CB  LEU A 346      -0.899  -6.553 -11.521  1.00 98.82           C
ATOM   4729  HB2 LEU A 346      -0.546  -5.618 -11.957  1.00 98.82           H
ATOM   4730  HB3 LEU A 346      -0.047  -7.229 -11.453  1.00 98.82           H
ATOM   4731  O   LEU A 346      -4.204  -6.480 -12.086  1.00 98.82           O
ATOM   4732  CG  LEU A 346      -1.419  -6.274 -10.099  1.00 98.82           C
ATOM   4733  HG  LEU A 346      -2.226  -5.542 -10.132  1.00 98.82           H
ATOM   4734  CD1 LEU A 346      -1.936  -7.564  -9.452  1.00 98.82           C
ATOM   4735 HD11 LEU A 346      -2.915  -7.817  -9.860  1.00 98.82           H
ATOM   4736 HD12 LEU A 346      -2.032  -7.448  -8.372  1.00 98.82           H
ATOM   4737 HD13 LEU A 346      -1.241  -8.380  -9.647  1.00 98.82           H
ATOM   4738  CD2 LEU A 346      -0.282  -5.695  -9.257  1.00 98.82           C
ATOM   4739 HD21 LEU A 346       0.077  -4.771  -9.710  1.00 98.82           H
ATOM   4740 HD22 LEU A 346       0.540  -6.409  -9.191  1.00 98.82           H
ATOM   4741 HD23 LEU A 346      -0.635  -5.470  -8.251  1.00 98.82           H
ATOM   4742  N   SER A 347      -3.013  -5.241 -13.531  1.00 98.74           N
ATOM   4743  H   SER A 347      -2.121  -5.106 -13.985  1.00 98.74           H
ATOM   4744  CA  SER A 347      -4.081  -4.277 -13.817  1.00 98.74           C
ATOM   4745  HA  SER A 347      -4.423  -3.846 -12.876  1.00 98.74           H
ATOM   4746  C   SER A 347      -5.279  -4.942 -14.492  1.00 98.74           C
ATOM   4747  CB  SER A 347      -3.558  -3.140 -14.698  1.00 98.74           C
ATOM   4748  HB2 SER A 347      -4.360  -2.424 -14.880  1.00 98.74           H
ATOM   4749  HB3 SER A 347      -3.212  -3.539 -15.651  1.00 98.74           H
ATOM   4750  O   SER A 347      -6.427  -4.685 -14.119  1.00 98.74           O
ATOM   4751  OG  SER A 347      -2.492  -2.485 -14.050  1.00 98.74           O
ATOM   4752  HG  SER A 347      -1.687  -2.883 -14.390  1.00 98.74           H
ATOM   4753  N   ALA A 348      -5.037  -5.858 -15.437  1.00 98.63           N
ATOM   4754  H   ALA A 348      -4.085  -6.021 -15.730  1.00 98.63           H
ATOM   4755  CA  ALA A 348      -6.098  -6.644 -16.062  1.00 98.63           C
ATOM   4756  HA  ALA A 348      -6.816  -5.959 -16.512  1.00 98.63           H
ATOM   4757  C   ALA A 348      -6.854  -7.498 -15.032  1.00 98.63           C
ATOM   4758  CB  ALA A 348      -5.488  -7.504 -17.174  1.00 98.63           C
ATOM   4759  HB1 ALA A 348      -6.271  -8.084 -17.663  1.00 98.63           H
ATOM   4760  HB2 ALA A 348      -5.004  -6.863 -17.911  1.00 98.63           H
ATOM   4761  HB3 ALA A 348      -4.743  -8.182 -16.757  1.00 98.63           H
ATOM   4762  O   ALA A 348      -8.088  -7.481 -15.014  1.00 98.63           O
ATOM   4763  N   TYR A 349      -6.135  -8.191 -14.140  1.00 98.73           N
ATOM   4764  H   TYR A 349      -5.127  -8.164 -14.199  1.00 98.73           H
ATOM   4765  CA  TYR A 349      -6.755  -8.970 -13.065  1.00 98.73           C
ATOM   4766  HA  TYR A 349      -7.451  -9.681 -13.509  1.00 98.73           H
ATOM   4767  C   TYR A 349      -7.550  -8.084 -12.102  1.00 98.73           C
ATOM   4768  CB  TYR A 349      -5.686  -9.760 -12.300  1.00 98.73           C
ATOM   4769  HB2 TYR A 349      -4.977  -9.071 -11.840  1.00 98.73           H
ATOM   4770  HB3 TYR A 349      -5.134 -10.374 -13.011  1.00 98.73           H
ATOM   4771  O   TYR A 349      -8.687  -8.419 -11.758  1.00 98.73           O
ATOM   4772  CG  TYR A 349      -6.274 -10.658 -11.224  1.00 98.73           C
ATOM   4773  CD1 TYR A 349      -6.516 -10.160  -9.926  1.00 98.73           C
ATOM   4774  HD1 TYR A 349      -6.253  -9.142  -9.681  1.00 98.73           H
ATOM   4775  CD2 TYR A 349      -6.603 -11.991 -11.533  1.00 98.73           C
ATOM   4776  HD2 TYR A 349      -6.404 -12.382 -12.520  1.00 98.73           H
ATOM   4777  CE1 TYR A 349      -7.103 -10.987  -8.946  1.00 98.73           C
ATOM   4778  HE1 TYR A 349      -7.299 -10.602  -7.956  1.00 98.73           H
ATOM   4779  CE2 TYR A 349      -7.179 -12.820 -10.551  1.00 98.73           C
ATOM   4780  HE2 TYR A 349      -7.429 -13.848 -10.768  1.00 98.73           H
ATOM   4781  OH  TYR A 349      -7.994 -13.159  -8.339  1.00 98.73           O
ATOM   4782  HH  TYR A 349      -8.188 -12.788  -7.475  1.00 98.73           H
ATOM   4783  CZ  TYR A 349      -7.433 -12.324  -9.255  1.00 98.73           C
ATOM   4784  N   ALA A 350      -6.978  -6.946 -11.699  1.00 98.55           N
ATOM   4785  H   ALA A 350      -6.034  -6.751 -12.003  1.00 98.55           H
ATOM   4786  CA  ALA A 350      -7.583  -6.020 -10.753  1.00 98.55           C
ATOM   4787  HA  ALA A 350      -7.765  -6.563  -9.825  1.00 98.55           H
ATOM   4788  C   ALA A 350      -8.932  -5.492 -11.253  1.00 98.55           C
ATOM   4789  CB  ALA A 350      -6.592  -4.886 -10.469  1.00 98.55           C
ATOM   4790  HB1 ALA A 350      -6.983  -4.249  -9.675  1.00 98.55           H
ATOM   4791  HB2 ALA A 350      -6.432  -4.285 -11.365  1.00 98.55           H
ATOM   4792  HB3 ALA A 350      -5.635  -5.295 -10.145  1.00 98.55           H
ATOM   4793  O   ALA A 350      -9.920  -5.534 -10.518  1.00 98.55           O
ATOM   4794  N   LYS A 351      -9.000  -5.075 -12.524  1.00 97.15           N
ATOM   4795  H   LYS A 351      -8.142  -5.049 -13.057  1.00 97.15           H
ATOM   4796  CA  LYS A 351     -10.251  -4.636 -13.158  1.00 97.15           C
ATOM   4797  HA  LYS A 351     -10.733  -3.898 -12.516  1.00 97.15           H
ATOM   4798  C   LYS A 351     -11.251  -5.777 -13.318  1.00 97.15           C
ATOM   4799  CB  LYS A 351      -9.966  -3.994 -14.523  1.00 97.15           C
ATOM   4800  HB2 LYS A 351      -9.375  -4.679 -15.131  1.00 97.15           H
ATOM   4801  HB3 LYS A 351     -10.918  -3.818 -15.024  1.00 97.15           H
ATOM   4802  O   LYS A 351     -12.423  -5.601 -12.997  1.00 97.15           O
ATOM   4803  CG  LYS A 351      -9.234  -2.651 -14.394  1.00 97.15           C
ATOM   4804  HG2 LYS A 351      -8.215  -2.813 -14.042  1.00 97.15           H
ATOM   4805  HG3 LYS A 351      -9.751  -2.033 -13.659  1.00 97.15           H
ATOM   4806  CD  LYS A 351      -9.195  -1.877 -15.718  1.00 97.15           C
ATOM   4807  HD2 LYS A 351      -8.673  -0.937 -15.541  1.00 97.15           H
ATOM   4808  HD3 LYS A 351     -10.213  -1.633 -16.020  1.00 97.15           H
ATOM   4809  CE  LYS A 351      -8.493  -2.635 -16.853  1.00 97.15           C
ATOM   4810  HE2 LYS A 351      -7.522  -2.970 -16.490  1.00 97.15           H
ATOM   4811  HE3 LYS A 351      -9.087  -3.507 -17.130  1.00 97.15           H
ATOM   4812  NZ  LYS A 351      -8.292  -1.735 -18.018  1.00 97.15           N
ATOM   4813  HZ1 LYS A 351      -7.853  -2.197 -18.802  1.00 97.15           H
ATOM   4814  HZ2 LYS A 351      -7.635  -1.024 -17.732  1.00 97.15           H
ATOM   4815  HZ3 LYS A 351      -9.125  -1.229 -18.285  1.00 97.15           H
ATOM   4816  N   ALA A 352     -10.800  -6.937 -13.799  1.00 97.84           N
ATOM   4817  H   ALA A 352      -9.822  -7.021 -14.034  1.00 97.84           H
ATOM   4818  CA  ALA A 352     -11.683  -8.068 -14.079  1.00 97.84           C
ATOM   4819  HA  ALA A 352     -12.488  -7.728 -14.732  1.00 97.84           H
ATOM   4820  C   ALA A 352     -12.342  -8.644 -12.815  1.00 97.84           C
ATOM   4821  CB  ALA A 352     -10.879  -9.139 -14.825  1.00 97.84           C
ATOM   4822  HB1 ALA A 352     -11.527  -9.982 -15.063  1.00 97.84           H
ATOM   4823  HB2 ALA A 352     -10.057  -9.489 -14.201  1.00 97.84           H
ATOM   4824  HB3 ALA A 352     -10.476  -8.725 -15.750  1.00 97.84           H
ATOM   4825  O   ALA A 352     -13.494  -9.069 -12.874  1.00 97.84           O
ATOM   4826  N   ASN A 353     -11.635  -8.631 -11.681  1.00 97.80           N
ATOM   4827  H   ASN A 353     -10.675  -8.319 -11.722  1.00 97.80           H
ATOM   4828  CA  ASN A 353     -12.114  -9.202 -10.418  1.00 97.80           C
ATOM   4829  HA  ASN A 353     -12.979  -9.833 -10.621  1.00 97.80           H
ATOM   4830  C   ASN A 353     -12.609  -8.147  -9.418  1.00 97.80           C
ATOM   4831  CB  ASN A 353     -11.029 -10.117  -9.832  1.00 97.80           C
ATOM   4832  HB2 ASN A 353     -10.110  -9.557  -9.660  1.00 97.80           H
ATOM   4833  HB3 ASN A 353     -11.368 -10.519  -8.877  1.00 97.80           H
ATOM   4834  O   ASN A 353     -13.129  -8.503  -8.365  1.00 97.80           O
ATOM   4835  CG  ASN A 353     -10.759 -11.293 -10.750  1.00 97.80           C
ATOM   4836  ND2 ASN A 353      -9.761 -11.191 -11.592  1.00 97.80           N
ATOM   4837 HD21 ASN A 353      -9.516 -12.035 -12.091  1.00 97.80           H
ATOM   4838 HD22 ASN A 353      -9.160 -10.382 -11.544  1.00 97.80           H
ATOM   4839  OD1 ASN A 353     -11.468 -12.282 -10.762  1.00 97.80           O
ATOM   4840  N   GLY A 354     -12.486  -6.856  -9.740  1.00 97.06           N
ATOM   4841  H   GLY A 354     -12.029  -6.617 -10.608  1.00 97.06           H
ATOM   4842  CA  GLY A 354     -12.968  -5.767  -8.896  1.00 97.06           C
ATOM   4843  HA2 GLY A 354     -12.899  -4.835  -9.456  1.00 97.06           H
ATOM   4844  HA3 GLY A 354     -14.012  -5.944  -8.634  1.00 97.06           H
ATOM   4845  C   GLY A 354     -12.165  -5.603  -7.608  1.00 97.06           C
ATOM   4846  O   GLY A 354     -12.764  -5.494  -6.537  1.00 97.06           O
ATOM   4847  N   LEU A 355     -10.829  -5.590  -7.705  1.00 98.41           N
ATOM   4848  H   LEU A 355     -10.419  -5.650  -8.625  1.00 98.41           H
ATOM   4849  CA  LEU A 355      -9.970  -5.265  -6.563  1.00 98.41           C
ATOM   4850  HA  LEU A 355     -10.232  -5.942  -5.749  1.00 98.41           H
ATOM   4851  C   LEU A 355     -10.254  -3.860  -6.024  1.00 98.41           C
ATOM   4852  CB  LEU A 355      -8.474  -5.446  -6.886  1.00 98.41           C
ATOM   4853  HB2 LEU A 355      -8.231  -4.853  -7.767  1.00 98.41           H
ATOM   4854  HB3 LEU A 355      -7.897  -5.046  -6.052  1.00 98.41           H
ATOM   4855  O   LEU A 355     -10.639  -2.948  -6.758  1.00 98.41           O
ATOM   4856  CG  LEU A 355      -8.022  -6.899  -7.110  1.00 98.41           C
ATOM   4857  HG  LEU A 355      -8.494  -7.291  -8.011  1.00 98.41           H
ATOM   4858  CD1 LEU A 355      -6.498  -6.954  -7.258  1.00 98.41           C
ATOM   4859 HD11 LEU A 355      -6.022  -6.630  -6.333  1.00 98.41           H
ATOM   4860 HD12 LEU A 355      -6.170  -6.294  -8.061  1.00 98.41           H
ATOM   4861 HD13 LEU A 355      -6.180  -7.972  -7.481  1.00 98.41           H
ATOM   4862  CD2 LEU A 355      -8.384  -7.825  -5.957  1.00 98.41           C
ATOM   4863 HD21 LEU A 355      -7.908  -7.476  -5.041  1.00 98.41           H
ATOM   4864 HD22 LEU A 355      -9.464  -7.863  -5.815  1.00 98.41           H
ATOM   4865 HD23 LEU A 355      -8.046  -8.835  -6.190  1.00 98.41           H
ATOM   4866  N   ALA A 356     -10.045  -3.685  -4.721  1.00 97.95           N
ATOM   4867  H   ALA A 356      -9.648  -4.447  -4.191  1.00 97.95           H
ATOM   4868  CA  ALA A 356     -10.291  -2.420  -4.039  1.00 97.95           C
ATOM   4869  HA  ALA A 356     -11.246  -2.023  -4.382  1.00 97.95           H
ATOM   4870  C   ALA A 356      -9.214  -1.364  -4.338  1.00 97.95           C
ATOM   4871  CB  ALA A 356     -10.394  -2.704  -2.540  1.00 97.95           C
ATOM   4872  HB1 ALA A 356      -9.405  -2.910  -2.128  1.00 97.95           H
ATOM   4873  HB2 ALA A 356     -10.836  -1.845  -2.035  1.00 97.95           H
ATOM   4874  HB3 ALA A 356     -11.023  -3.577  -2.370  1.00 97.95           H
ATOM   4875  O   ALA A 356      -9.472  -0.164  -4.197  1.00 97.95           O
ATOM   4876  N   GLY A 357      -8.014  -1.785  -4.737  1.00 98.25           N
ATOM   4877  H   GLY A 357      -7.831  -2.777  -4.787  1.00 98.25           H
ATOM   4878  CA  GLY A 357      -6.901  -0.880  -4.988  1.00 98.25           C
ATOM   4879  HA2 GLY A 357      -7.225  -0.137  -5.717  1.00 98.25           H
ATOM   4880  HA3 GLY A 357      -6.615  -0.361  -4.073  1.00 98.25           H
ATOM   4881  C   GLY A 357      -5.666  -1.576  -5.541  1.00 98.25           C
ATOM   4882  O   GLY A 357      -5.461  -2.774  -5.348  1.00 98.25           O
ATOM   4883  N   VAL A 358      -4.867  -0.800  -6.260  1.00 98.76           N
ATOM   4884  H   VAL A 358      -5.094   0.183  -6.305  1.00 98.76           H
ATOM   4885  CA  VAL A 358      -3.542  -1.176  -6.746  1.00 98.76           C
ATOM   4886  HA  VAL A 358      -3.193  -2.061  -6.214  1.00 98.76           H
ATOM   4887  C   VAL A 358      -2.617  -0.016  -6.417  1.00 98.76           C
ATOM   4888  CB  VAL A 358      -3.539  -1.477  -8.256  1.00 98.76           C
ATOM   4889  HB  VAL A 358      -3.877  -0.592  -8.796  1.00 98.76           H
ATOM   4890  O   VAL A 358      -2.881   1.128  -6.770  1.00 98.76           O
ATOM   4891  CG1 VAL A 358      -2.136  -1.846  -8.749  1.00 98.76           C
ATOM   4892 HG11 VAL A 358      -1.737  -2.683  -8.175  1.00 98.76           H
ATOM   4893 HG12 VAL A 358      -1.461  -0.996  -8.656  1.00 98.76           H
ATOM   4894 HG13 VAL A 358      -2.188  -2.125  -9.801  1.00 98.76           H
ATOM   4895  CG2 VAL A 358      -4.473  -2.642  -8.612  1.00 98.76           C
ATOM   4896 HG21 VAL A 358      -4.436  -2.829  -9.685  1.00 98.76           H
ATOM   4897 HG22 VAL A 358      -5.499  -2.395  -8.339  1.00 98.76           H
ATOM   4898 HG23 VAL A 358      -4.168  -3.541  -8.076  1.00 98.76           H
ATOM   4899  N   HIS A 359      -1.527  -0.299  -5.736  1.00 98.85           N
ATOM   4900  H   HIS A 359      -1.364  -1.256  -5.456  1.00 98.85           H
ATOM   4901  CA  HIS A 359      -0.535   0.686  -5.331  1.00 98.85           C
ATOM   4902  HA  HIS A 359      -0.753   1.660  -5.767  1.00 98.85           H
ATOM   4903  C   HIS A 359       0.829   0.234  -5.840  1.00 98.85           C
ATOM   4904  CB  HIS A 359      -0.584   0.813  -3.805  1.00 98.85           C
ATOM   4905  HB2 HIS A 359      -0.201  -0.114  -3.377  1.00 98.85           H
ATOM   4906  HB3 HIS A 359       0.057   1.634  -3.484  1.00 98.85           H
ATOM   4907  O   HIS A 359       0.941  -0.799  -6.495  1.00 98.85           O
ATOM   4908  CG  HIS A 359      -1.975   1.043  -3.282  1.00 98.85           C
ATOM   4909  CD2 HIS A 359      -2.845   0.097  -2.808  1.00 98.85           C
ATOM   4910  HD2 HIS A 359      -2.628  -0.952  -2.669  1.00 98.85           H
ATOM   4911  ND1 HIS A 359      -2.662   2.225  -3.351  1.00 98.85           N
ATOM   4912  HD1 HIS A 359      -2.284   3.116  -3.636  1.00 98.85           H
ATOM   4913  CE1 HIS A 359      -3.918   2.005  -2.938  1.00 98.85           C
ATOM   4914  HE1 HIS A 359      -4.690   2.758  -2.876  1.00 98.85           H
ATOM   4915  NE2 HIS A 359      -4.090   0.715  -2.633  1.00 98.85           N
ATOM   4916  N   TYR A 360       1.883   0.982  -5.534  1.00 98.88           N
ATOM   4917  H   TYR A 360       1.752   1.840  -5.018  1.00 98.88           H
ATOM   4918  CA  TYR A 360       3.227   0.422  -5.593  1.00 98.88           C
ATOM   4919  HA  TYR A 360       3.167  -0.603  -5.225  1.00 98.88           H
ATOM   4920  C   TYR A 360       4.207   1.171  -4.695  1.00 98.88           C
ATOM   4921  CB  TYR A 360       3.758   0.373  -7.030  1.00 98.88           C
ATOM   4922  HB2 TYR A 360       4.726  -0.128  -6.986  1.00 98.88           H
ATOM   4923  HB3 TYR A 360       3.115  -0.254  -7.647  1.00 98.88           H
ATOM   4924  O   TYR A 360       4.030   2.363  -4.421  1.00 98.88           O
ATOM   4925  CG  TYR A 360       3.926   1.722  -7.697  1.00 98.88           C
ATOM   4926  CD1 TYR A 360       2.934   2.187  -8.575  1.00 98.88           C
ATOM   4927  HD1 TYR A 360       2.067   1.577  -8.785  1.00 98.88           H
ATOM   4928  CD2 TYR A 360       5.077   2.499  -7.453  1.00 98.88           C
ATOM   4929  HD2 TYR A 360       5.858   2.120  -6.811  1.00 98.88           H
ATOM   4930  CE1 TYR A 360       3.083   3.445  -9.174  1.00 98.88           C
ATOM   4931  HE1 TYR A 360       2.344   3.821  -9.866  1.00 98.88           H
ATOM   4932  CE2 TYR A 360       5.220   3.762  -8.053  1.00 98.88           C
ATOM   4933  HE2 TYR A 360       6.102   4.360  -7.880  1.00 98.88           H
ATOM   4934  OH  TYR A 360       4.251   5.500  -9.388  1.00 98.88           O
ATOM   4935  HH  TYR A 360       5.139   5.835  -9.536  1.00 98.88           H
ATOM   4936  CZ  TYR A 360       4.203   4.244  -8.894  1.00 98.88           C
ATOM   4937  N   TRP A 361       5.275   0.476  -4.299  1.00 98.50           N
ATOM   4938  H   TRP A 361       5.305  -0.504  -4.542  1.00 98.50           H
ATOM   4939  CA  TRP A 361       6.445   1.040  -3.632  1.00 98.50           C
ATOM   4940  HA  TRP A 361       6.160   1.979  -3.158  1.00 98.50           H
ATOM   4941  C   TRP A 361       7.577   1.295  -4.646  1.00 98.50           C
ATOM   4942  CB  TRP A 361       6.891   0.114  -2.498  1.00 98.50           C
ATOM   4943  HB2 TRP A 361       6.043  -0.073  -1.839  1.00 98.50           H
ATOM   4944  HB3 TRP A 361       7.208  -0.845  -2.908  1.00 98.50           H
ATOM   4945  O   TRP A 361       8.105   0.372  -5.266  1.00 98.50           O
ATOM   4946  CG  TRP A 361       7.997   0.690  -1.672  1.00 98.50           C
ATOM   4947  CD1 TRP A 361       9.273   0.245  -1.633  1.00 98.50           C
ATOM   4948  HD1 TRP A 361       9.636  -0.633  -2.146  1.00 98.50           H
ATOM   4949  CD2 TRP A 361       7.931   1.790  -0.715  1.00 98.50           C
ATOM   4950  CE2 TRP A 361       9.239   2.015  -0.192  1.00 98.50           C
ATOM   4951  CE3 TRP A 361       6.892   2.614  -0.231  1.00 98.50           C
ATOM   4952  HE3 TRP A 361       5.879   2.406  -0.543  1.00 98.50           H
ATOM   4953  NE1 TRP A 361      10.012   1.027  -0.765  1.00 98.50           N
ATOM   4954  HE1 TRP A 361      10.931   0.757  -0.445  1.00 98.50           H
ATOM   4955  CH2 TRP A 361       8.450   3.828   1.202  1.00 98.50           C
ATOM   4956  HH2 TRP A 361       8.635   4.569   1.965  1.00 98.50           H
ATOM   4957  CZ2 TRP A 361       9.506   3.024   0.744  1.00 98.50           C
ATOM   4958  HZ2 TRP A 361      10.499   3.151   1.150  1.00 98.50           H
ATOM   4959  CZ3 TRP A 361       7.148   3.629   0.711  1.00 98.50           C
ATOM   4960  HZ3 TRP A 361       6.332   4.213   1.110  1.00 98.50           H
ATOM   4961  N   SER A 362       7.995   2.531  -4.905  1.00 98.10           N
ATOM   4962  H   SER A 362       8.725   2.611  -5.598  1.00 98.10           H
ATOM   4963  CA  SER A 362       7.405   3.817  -4.505  1.00 98.10           C
ATOM   4964  HA  SER A 362       6.333   3.708  -4.343  1.00 98.10           H
ATOM   4965  C   SER A 362       7.587   4.832  -5.637  1.00 98.10           C
ATOM   4966  CB  SER A 362       8.047   4.328  -3.210  1.00 98.10           C
ATOM   4967  HB2 SER A 362       7.544   5.235  -2.875  1.00 98.10           H
ATOM   4968  HB3 SER A 362       7.928   3.568  -2.438  1.00 98.10           H
ATOM   4969  O   SER A 362       8.334   4.576  -6.582  1.00 98.10           O
ATOM   4970  OG  SER A 362       9.422   4.604  -3.376  1.00 98.10           O
ATOM   4971  HG  SER A 362       9.832   4.589  -2.508  1.00 98.10           H
ATOM   4972  N   LEU A 363       6.911   5.982  -5.567  1.00 98.74           N
ATOM   4973  H   LEU A 363       6.290   6.111  -4.780  1.00 98.74           H
ATOM   4974  CA  LEU A 363       6.932   7.023  -6.603  1.00 98.74           C
ATOM   4975  HA  LEU A 363       6.426   6.639  -7.488  1.00 98.74           H
ATOM   4976  C   LEU A 363       8.356   7.420  -7.020  1.00 98.74           C
ATOM   4977  CB  LEU A 363       6.169   8.253  -6.076  1.00 98.74           C
ATOM   4978  HB2 LEU A 363       6.654   8.593  -5.161  1.00 98.74           H
ATOM   4979  HB3 LEU A 363       5.150   7.956  -5.826  1.00 98.74           H
ATOM   4980  O   LEU A 363       8.654   7.506  -8.206  1.00 98.74           O
ATOM   4981  CG  LEU A 363       6.121   9.431  -7.072  1.00 98.74           C
ATOM   4982  HG  LEU A 363       7.130   9.724  -7.361  1.00 98.74           H
ATOM   4983  CD1 LEU A 363       5.325   9.086  -8.329  1.00 98.74           C
ATOM   4984 HD11 LEU A 363       4.316   8.764  -8.070  1.00 98.74           H
ATOM   4985 HD12 LEU A 363       5.269   9.952  -8.990  1.00 98.74           H
ATOM   4986 HD13 LEU A 363       5.819   8.289  -8.885  1.00 98.74           H
ATOM   4987  CD2 LEU A 363       5.471  10.635  -6.393  1.00 98.74           C
ATOM   4988 HD21 LEU A 363       4.480  10.360  -6.032  1.00 98.74           H
ATOM   4989 HD22 LEU A 363       5.378  11.454  -7.106  1.00 98.74           H
ATOM   4990 HD23 LEU A 363       6.100  10.967  -5.567  1.00 98.74           H
ATOM   4991  N   ASP A 364       9.252   7.640  -6.056  1.00 98.63           N
ATOM   4992  H   ASP A 364       8.962   7.561  -5.092  1.00 98.63           H
ATOM   4993  CA  ASP A 364      10.630   8.052  -6.342  1.00 98.63           C
ATOM   4994  HA  ASP A 364      10.604   8.829  -7.106  1.00 98.63           H
ATOM   4995  C   ASP A 364      11.489   6.927  -6.924  1.00 98.63           C
ATOM   4996  CB  ASP A 364      11.280   8.650  -5.092  1.00 98.63           C
ATOM   4997  HB2 ASP A 364      12.344   8.806  -5.273  1.00 98.63           H
ATOM   4998  HB3 ASP A 364      11.172   7.960  -4.255  1.00 98.63           H
ATOM   4999  O   ASP A 364      12.561   7.207  -7.452  1.00 98.63           O
ATOM   5000  CG  ASP A 364      10.646   9.992  -4.751  1.00 98.63           C
ATOM   5001  OD1 ASP A 364      11.170  11.058  -5.167  1.00 98.63           O
ATOM   5002  OD2 ASP A 364       9.602   9.992  -4.070  1.00 98.63           O
ATOM   5003  N   ARG A 365      11.017   5.676  -6.893  1.00 98.46           N
ATOM   5004  H   ARG A 365      10.109   5.517  -6.482  1.00 98.46           H
ATOM   5005  CA  ARG A 365      11.653   4.566  -7.605  1.00 98.46           C
ATOM   5006  HA  ARG A 365      12.732   4.713  -7.566  1.00 98.46           H
ATOM   5007  C   ARG A 365      11.300   4.543  -9.086  1.00 98.46           C
ATOM   5008  CB  ARG A 365      11.343   3.221  -6.932  1.00 98.46           C
ATOM   5009  HB2 ARG A 365      10.272   3.021  -6.948  1.00 98.46           H
ATOM   5010  HB3 ARG A 365      11.842   2.437  -7.502  1.00 98.46           H
ATOM   5011  O   ARG A 365      11.975   3.858  -9.839  1.00 98.46           O
ATOM   5012  CG  ARG A 365      11.861   3.201  -5.486  1.00 98.46           C
ATOM   5013  HG2 ARG A 365      11.357   3.973  -4.906  1.00 98.46           H
ATOM   5014  HG3 ARG A 365      12.924   3.439  -5.498  1.00 98.46           H
ATOM   5015  CD  ARG A 365      11.657   1.859  -4.779  1.00 98.46           C
[truncated: 37,214 more chars]
